# Supplementary material for: Revision of the Ceratocapsine Renodaeus group: Marinonicoris, Pilophoropsis, Renodaeus, and Zanchisme, with descriptions of four new genera (Heteroptera, Miridae, Orthotylinae)
Source: Zookeys. 2015 Mar 25;(490):1–156. doi: 10.3897/zookeys.490.8880 (PMC4389182; doi:10.3897/zookeys.490.8880)
Supplement: XML Treatment for Ceratocapsidea alayoi [file zookeys.490.8880-treatment2.xml]

<!DOCTYPE tp:taxon-treatment
  PUBLIC "-//TaxonX//DTD Taxonomic Treatment Publishing DTD v0 20100105//EN" "tax-treatment-NSO.dtd">
<tp:taxon-treatment xmlns:tp="http://www.plazi.org/taxpub"><tp:treatment-meta><kwd-group><label>Taxon classification</label><kwd><named-content content-type="kingdom">Animalia</named-content></kwd><kwd><named-content content-type="order">Hemiptera</named-content></kwd><kwd><named-content content-type="family">Miridae</named-content></kwd></kwd-group><mixed-citation publication-type="journal"><person-group><name><surname>Henry</surname><given-names>Thomas J.</given-names></name></person-group><article-title>Revision of the Ceratocapsine <italic><tp:taxon-name><tp:taxon-name-part taxon-name-part-type="genus">Renodaeus</tp:taxon-name-part></tp:taxon-name></italic> group: <italic><tp:taxon-name><tp:taxon-name-part taxon-name-part-type="genus">Marinonicoris</tp:taxon-name-part></tp:taxon-name></italic>, <italic><tp:taxon-name><tp:taxon-name-part taxon-name-part-type="genus">Pilophoropsis</tp:taxon-name-part></tp:taxon-name></italic>, <italic><tp:taxon-name><tp:taxon-name-part taxon-name-part-type="genus">Renodaeus</tp:taxon-name-part></tp:taxon-name></italic>, and <italic><tp:taxon-name><tp:taxon-name-part taxon-name-part-type="genus">Zanchisme</tp:taxon-name-part></tp:taxon-name></italic>, with descriptions of four new genera (<tp:taxon-name><tp:taxon-name-part taxon-name-part-type="suborder">Heteroptera</tp:taxon-name-part></tp:taxon-name>, <tp:taxon-name><tp:taxon-name-part taxon-name-part-type="family">Miridae</tp:taxon-name-part></tp:taxon-name>, <tp:taxon-name><tp:taxon-name-part taxon-name-part-type="subfamily">Orthotylinae</tp:taxon-name-part></tp:taxon-name>)</article-title><source>Zookeys</source><day>25</day><month>3</month><year>2015</year><volume>2015</volume><issue>490</issue><fpage>1</fpage><lpage>156</lpage><pub-id pub-id-type="doi">10.3897/zookeys.490.8880</pub-id></mixed-citation></tp:treatment-meta><tp:nomenclature><tp:taxon-name>
                            <tp:taxon-name-part taxon-name-part-type="genus">Ceratocapsidea</tp:taxon-name-part>
                            <tp:taxon-name-part taxon-name-part-type="species">alayoi</tp:taxon-name-part>
                        </tp:taxon-name><tp:taxon-authority>(Hernández &amp; Henry)</tp:taxon-authority><tp:taxon-status xmlns:xlink="http://www.w3.org/1999/xlink" xlink:type="simple">comb. n.</tp:taxon-status><xref ref-type="fig" rid="F7">Figs 24</xref><xref ref-type="fig" rid="F23">, 148–151</xref><tp:nomenclature-citation-list><tp:nomenclature-citation><tp:taxon-name><tp:taxon-name-part taxon-name-part-type="genus">Ceratocapsus</tp:taxon-name-part> <tp:taxon-name-part taxon-name-part-type="species">alayoi</tp:taxon-name-part></tp:taxon-name><comment> Hernández &amp; Henry, 1999: 207 (orig. descrip.); <xref ref-type="bibr" rid="B36">Hernández and Henry 2010</xref>: 105 (diag., habitus, genitalia).</comment></tp:nomenclature-citation></tp:nomenclature-citation-list></tp:nomenclature><tp:treatment-sec sec-type="Diagnosis"><title>Diagnosis.</title><p><italic><tp:taxon-name><tp:taxon-name-part taxon-name-part-type="genus">Ceratocapsidea</tp:taxon-name-part> <tp:taxon-name-part taxon-name-part-type="species">alayoi</tp:taxon-name-part></tp:taxon-name></italic> (Fig. <xref ref-type="fig" rid="F7">24</xref>) is distinguished by the brownishyellow pronotum, red-tinged vertex, and apically hammer-shaped left paramere (Fig. <xref ref-type="fig" rid="F23">148</xref>), with a bifid process at the middle, and the right paramere (Fig. <xref ref-type="fig" rid="F23">151</xref>) with two long, recurving arms and a large crenulate inner process.</p></tp:treatment-sec><tp:treatment-sec sec-type="Description"><title>Description.</title><p><italic>Holotype male</italic> (after <xref ref-type="bibr" rid="B35">Hernández and Henry 1999</xref>; abdomen and wings detached): Length about 3.30 mm. <italic>Head</italic>: Length 0.52 mm, width across eyes 0.82 mm, interocular width 0.22 mm. <italic>Labium</italic>: Length (measurement not given). <italic>Antenna</italic>: Segment I, length 0.30 mm; II, 1.05 mm; III, 0.45; IV, missing. <italic>Pronotum</italic>: Length 0.73 mm; basal width 1.06 mm.</p><p><italic>Coloration</italic>: General coloration brownish yellow with dark brown areas on posterior margin of pronotum and hemelytron. <italic>Head</italic>: Castaneous. <italic>Antenna</italic>: Segment I yellow, II and III pale brown, IV missing. <italic>Labium</italic>: Segments I and II red, III and IV missing. <italic>Pronotum</italic>: Shiny, brown anteriorly and darker brown to lateral angles; calli obsolete. <italic>Scutellum</italic>: Yellow, finely punctate. <italic>Hemelytron</italic>: Basal half of corium yellow, clavus and remainder of corium brown, claval commissure brown, cuneus dark brown, membrane dark translucent gray or brown. <italic>Ventral surface</italic>: Mesosternum reddish brown, abdominal segments reddish brown mesally, brown laterally. <italic>Ostiolar evaporative area</italic>: Pale or white. <italic>Legs</italic>: Yellow, procoxae reddish brown.</p><p><italic>Structure, texture, and vestiture</italic>: <italic>Head</italic>: Smooth, impunctate; clypeus weakly produced; eyes prominent, occupying entire lateral height of head. <italic>Labium</italic>: Extending to hind coxa. <italic>Scutellum</italic>: Finely punctate. <italic>Hemelytron</italic>: Punctate, lateral margins subparallel. Body covered with erect brown setae, intermixed with white sericeous or scale-like setae, especially on scutellum and hemelytron.</p><p><italic>Male genitalia</italic>: Left paramere (Fig. <xref ref-type="fig" rid="F23">148</xref>) slender with two stout, acute processes at middle and a hammer-shaped process at apex. Right paramere (Fig. <xref ref-type="fig" rid="F23">151</xref>) stout with two long, inward-curving arms and a large crenulate inner process. Phallotheca (Fig. <xref ref-type="fig" rid="F23">149</xref>): Elongate, gradually tapering to a slender point apically.</p><p><italic>Female</italic>: Length 2.85 mm, width not measured. <italic>Head</italic>: Length 0.60 mm, width across eyes 0.75 mm, interocular width 0.30 mm. <italic>Antenna</italic>: Segment I, length 0.30 mm, yellow, with a red basal dash; remaining segments missing. <italic>Pronotum</italic>: Length 0.60 mm, basal width 0.60 mm.</p></tp:treatment-sec><tp:treatment-sec sec-type="Host"><title>Host.</title><p>Unknown.</p></tp:treatment-sec><tp:treatment-sec sec-type="Distribution"><title>Distribution.</title><p>Described and known only from Cuba.</p></tp:treatment-sec><tp:treatment-sec sec-type="Type material examined"><title>Type material examined.</title><p>Holotype ♂: <bold>CUBA:</bold> <bold>Guantánamo:</bold> Tortugilla, vii 1975, L. B. Zayas (IES); paratype ♀, same data as for holotype (IES).</p></tp:treatment-sec><tp:treatment-sec sec-type="Discussion"><title>Discussion.</title><p>The above information is based in part on <xref ref-type="bibr" rid="B35">Hernández and Henry’s (1999)</xref> diagnosis and description. After preparation of the original description, the holotype was returned to IES in Cuba, where it is presently inaccessible for study. Based on the original description, Figures of male genitalia provided by <xref ref-type="bibr" rid="B35">Hernández and Henry (1999</xref>, <xref ref-type="bibr" rid="B36">2010</xref>), and study of two paratypes in the USNM collection, <italic><tp:taxon-name><tp:taxon-name-part taxon-name-part-type="genus">Ceratocapsidea</tp:taxon-name-part> <tp:taxon-name-part taxon-name-part-type="species">alayoi</tp:taxon-name-part></tp:taxon-name></italic> clearly belongs in <italic><tp:taxon-name><tp:taxon-name-part taxon-name-part-type="genus">Ceratocapsidea</tp:taxon-name-part></tp:taxon-name></italic>.</p></tp:treatment-sec><tp:treatment-sec><!--Section generated to contain objects referenced in tp:taxon-treatment.--><fig id="F7" position="float" orientation="portrait"><label>Figures 24–35.</label><caption><p><italic><tp:taxon-name><tp:taxon-name-part taxon-name-part-type="genus">Ceratocapsidea</tp:taxon-name-part></tp:taxon-name></italic> spp., dorsal aspects, except as noted (see Appendix <xref ref-type="app" rid="App1">I</xref> for locality information). <bold>24</bold> <italic><tp:taxon-name><tp:taxon-name-part taxon-name-part-type="genus">Ceratocapsidea</tp:taxon-name-part> <tp:taxon-name-part taxon-name-part-type="species">alayoi</tp:taxon-name-part></tp:taxon-name></italic>, ♂ <bold>25</bold> <italic><tp:taxon-name><tp:taxon-name-part taxon-name-part-type="genus">Ceratocapsidea</tp:taxon-name-part> <tp:taxon-name-part taxon-name-part-type="species">bahamaensis</tp:taxon-name-part></tp:taxon-name></italic>, ♂ (paratype) <bold>26</bold> <italic><tp:taxon-name><tp:taxon-name-part taxon-name-part-type="genus">Ceratocapsus</tp:taxon-name-part> <tp:taxon-name-part taxon-name-part-type="species">balli</tp:taxon-name-part></tp:taxon-name></italic>, ♂ <bold>27</bold> <italic><tp:taxon-name><tp:taxon-name-part taxon-name-part-type="genus">Ceratocapsus</tp:taxon-name-part> <tp:taxon-name-part taxon-name-part-type="species">balli</tp:taxon-name-part></tp:taxon-name></italic>, ♂ (lateral aspect) <bold>28</bold> <italic><tp:taxon-name><tp:taxon-name-part taxon-name-part-type="genus">Ceratocapsus</tp:taxon-name-part> <tp:taxon-name-part taxon-name-part-type="species">balli</tp:taxon-name-part></tp:taxon-name></italic>, ♀ <bold>29</bold> <italic><tp:taxon-name><tp:taxon-name-part taxon-name-part-type="genus">Ceratocapsidea</tp:taxon-name-part> <tp:taxon-name-part taxon-name-part-type="species">baranowskii</tp:taxon-name-part></tp:taxon-name></italic>, ♂ (holotype) <bold>30</bold> <italic><tp:taxon-name><tp:taxon-name-part taxon-name-part-type="genus">Ceratocapsidea</tp:taxon-name-part> <tp:taxon-name-part taxon-name-part-type="species">complicata</tp:taxon-name-part></tp:taxon-name></italic>, ♂ <bold>31</bold> <italic><tp:taxon-name><tp:taxon-name-part taxon-name-part-type="genus">Ceratocapsidea</tp:taxon-name-part> <tp:taxon-name-part taxon-name-part-type="species">complicata</tp:taxon-name-part></tp:taxon-name></italic>, ♀ <bold>32</bold> <italic><tp:taxon-name><tp:taxon-name-part taxon-name-part-type="genus">Ceratocapsidea</tp:taxon-name-part> <tp:taxon-name-part taxon-name-part-type="species">consimilis</tp:taxon-name-part></tp:taxon-name></italic>, ♂ <bold>33</bold> <italic><tp:taxon-name><tp:taxon-name-part taxon-name-part-type="genus">Ceratocapsidea</tp:taxon-name-part> <tp:taxon-name-part taxon-name-part-type="species">cubana</tp:taxon-name-part></tp:taxon-name></italic>, ♂ (lectotype) <bold>34</bold> <italic><tp:taxon-name><tp:taxon-name-part taxon-name-part-type="genus">Ceratocapsidea</tp:taxon-name-part> <tp:taxon-name-part taxon-name-part-type="species">dominicanensis</tp:taxon-name-part></tp:taxon-name></italic>, ♂ (holotype) <bold>35</bold> <italic><tp:taxon-name><tp:taxon-name-part taxon-name-part-type="genus">Ceratocapsidea</tp:taxon-name-part> <tp:taxon-name-part taxon-name-part-type="species">dominicanensis</tp:taxon-name-part></tp:taxon-name></italic>, ♀ (paratype).</p></caption><graphic xmlns:xlink="http://www.w3.org/1999/xlink" xlink:href="zookeys-490-001-g007.jpg" position="float" orientation="portrait" xlink:type="simple" id="oo_40630.jpg"/></fig><app id="App1"><title>Appendix I</title><p>Locality data for specimens in color habitus plates.</p><p><bold>Figures <xref ref-type="fig" rid="F7">24–35</xref>.</bold> <italic><tp:taxon-name><tp:taxon-name-part taxon-name-part-type="genus">Ceratocapsidea</tp:taxon-name-part></tp:taxon-name></italic> spp. <bold>24</bold> <italic><tp:taxon-name><tp:taxon-name-part taxon-name-part-type="genus">Ceratocapsidea</tp:taxon-name-part> <tp:taxon-name-part taxon-name-part-type="species">alayoi</tp:taxon-name-part></tp:taxon-name></italic>, ♂ (paratype: Cuba, Tortugilla, Guantánamo, Jul. 1975, L. B. Zayas) <bold>25</bold> <italic><tp:taxon-name><tp:taxon-name-part taxon-name-part-type="genus">Ceratocapsidea</tp:taxon-name-part> <tp:taxon-name-part taxon-name-part-type="species">bahamaensis</tp:taxon-name-part></tp:taxon-name></italic>, ♂ (paratype: Bahama Isls., New Providence Isl., Nassau, 16 Apr. 1953, E. B. Hayden) <bold>26</bold> <italic><tp:taxon-name><tp:taxon-name-part taxon-name-part-type="genus">Ceratocapsus</tp:taxon-name-part> <tp:taxon-name-part taxon-name-part-type="species">balli</tp:taxon-name-part></tp:taxon-name></italic>, ♂ (USA, Texas, Brazos Co., College Station, E. Riley estate, 18–19 May 2006, K. Menard) <bold>27</bold> <italic><tp:taxon-name><tp:taxon-name-part taxon-name-part-type="genus">Ceratocapsus</tp:taxon-name-part> <tp:taxon-name-part taxon-name-part-type="species">balli</tp:taxon-name-part></tp:taxon-name></italic>, ♂ (lateral aspect) <bold>28</bold> <italic><tp:taxon-name><tp:taxon-name-part taxon-name-part-type="genus">Ceratocapsus</tp:taxon-name-part> <tp:taxon-name-part taxon-name-part-type="species">balli</tp:taxon-name-part></tp:taxon-name></italic>, ♀ (USA, Florida, Volusia Co., Rt. 415, 2 mi. N of Osteen, 27 Apr. 1984, T. J. Henry, J. T. Polhemus, and A. G. Wheeler) <bold>29</bold> <italic><tp:taxon-name><tp:taxon-name-part taxon-name-part-type="genus">Ceratocapsidea</tp:taxon-name-part> <tp:taxon-name-part taxon-name-part-type="species">baranowskii</tp:taxon-name-part></tp:taxon-name></italic>, ♂ (Jamaica, Par. of St. Andrew, 4000 ft., Holywell Forest Camp, 1 Jul. 1972, M. Winegar, blacklight) <bold>30</bold> <italic><tp:taxon-name><tp:taxon-name-part taxon-name-part-type="genus">Ceratocapsidea</tp:taxon-name-part> <tp:taxon-name-part taxon-name-part-type="species">complicata</tp:taxon-name-part></tp:taxon-name></italic>, ♂ (USA, Texas, Llano Co., Ink Lake, Rt. 29 &amp; Jct. to Dam Rd., 12 June 1997, T. J. Henry &amp; J. C. Schaffner) <bold>31</bold> <italic><tp:taxon-name><tp:taxon-name-part taxon-name-part-type="genus">Ceratocapsidea</tp:taxon-name-part> <tp:taxon-name-part taxon-name-part-type="species">complicata</tp:taxon-name-part></tp:taxon-name></italic>, ♀ (allotype: USA, Illinois, Herod, 24 Jul. 1930, Knight &amp; Rose) <bold>32</bold> <italic><tp:taxon-name><tp:taxon-name-part taxon-name-part-type="genus">Ceratocapsidea</tp:taxon-name-part> <tp:taxon-name-part taxon-name-part-type="species">consimilis</tp:taxon-name-part></tp:taxon-name></italic>, ♂ (Jamaica, St. James, Adelphi, 15 Aug. 1966, H. Howden) <bold>33</bold> <italic><tp:taxon-name><tp:taxon-name-part taxon-name-part-type="genus">Ceratocapsidea</tp:taxon-name-part> <tp:taxon-name-part taxon-name-part-type="species">cubana</tp:taxon-name-part></tp:taxon-name></italic>, ♂ (lectotype: Cuba, Stål) <bold>34</bold> <italic><tp:taxon-name><tp:taxon-name-part taxon-name-part-type="genus">Ceratocapsidea</tp:taxon-name-part> <tp:taxon-name-part taxon-name-part-type="species">dominicanensis</tp:taxon-name-part></tp:taxon-name></italic>, ♂ (holotype: Republica Dominicana, San Cristobal Prov., San Cristobal, 5 Aug. 1967, J. C. Schaffner) <bold>35</bold> C. dominicanensis, ♀ (paratype: Republica Dominicana, San Cristobal Prov., San Cristobal, 19 Sept. 1967, L. H. Rolston).</p><p><bold>Figures <xref ref-type="fig" rid="F8">36–47</xref>.</bold> <italic><tp:taxon-name><tp:taxon-name-part taxon-name-part-type="genus">Ceratocapsidea</tp:taxon-name-part></tp:taxon-name></italic> spp. <bold>36</bold> <italic><tp:taxon-name><tp:taxon-name-part taxon-name-part-type="genus">Ceratocapsus</tp:taxon-name-part> <tp:taxon-name-part taxon-name-part-type="species">fusiformis</tp:taxon-name-part></tp:taxon-name></italic>, ♂ (USA, Texas, Brazos Co., College Station, E. Riley Estate, 18–19 May 2006, K. Menard) <bold>37</bold> <italic><tp:taxon-name><tp:taxon-name-part taxon-name-part-type="genus">Ceratocapsus</tp:taxon-name-part> <tp:taxon-name-part taxon-name-part-type="species">fusiformis</tp:taxon-name-part></tp:taxon-name></italic>, ♀ (USA: North Carolina, Mecklenburg Co., Rt. 51, 1 mi. W of Rt. 16, nr. Matthews, 2 Jul. 1976, A. G. Wheeler, Jr.) <bold>38</bold> <italic><tp:taxon-name><tp:taxon-name-part taxon-name-part-type="genus">Ceratocapsidea</tp:taxon-name-part> <tp:taxon-name-part taxon-name-part-type="species">holguinensis</tp:taxon-name-part></tp:taxon-name></italic>, ♂ (Cuba, Soledad nr. Cienfuego, 6–20–VIII, N. Banks) <bold>39</bold> <italic><tp:taxon-name><tp:taxon-name-part taxon-name-part-type="genus">Ceratocapsidea</tp:taxon-name-part> <tp:taxon-name-part taxon-name-part-type="species">nigropicea</tp:taxon-name-part></tp:taxon-name></italic>, ♂ (paralectotype: Jamaica, Mandeville, Apr. 1906, E. P. Van Duzee) <bold>40</bold> <italic><tp:taxon-name><tp:taxon-name-part taxon-name-part-type="genus">Ceratocapsidea</tp:taxon-name-part> <tp:taxon-name-part taxon-name-part-type="species">nigropicea</tp:taxon-name-part></tp:taxon-name></italic>, ♀ (Jamaica, Ft. Clarence, 7 Dec. 1975, L. &amp; C. W. O’Brien &amp; Marshall) <bold>41</bold> <italic><tp:taxon-name><tp:taxon-name-part taxon-name-part-type="genus">Ceratocapsidea</tp:taxon-name-part> <tp:taxon-name-part taxon-name-part-type="species">rileyi</tp:taxon-name-part></tp:taxon-name></italic>, ♂ (holotype: USA, Texas, Kenedy Co., Kenedy Ranch, Jaboncillos Pasture, sand dune area, 21 Apr. 2001, Raber, Riley, &amp; Yoder, uv light) <bold>42</bold> <italic><tp:taxon-name><tp:taxon-name-part taxon-name-part-type="genus">Ceratocapsidea</tp:taxon-name-part> <tp:taxon-name-part taxon-name-part-type="species">rufistigma</tp:taxon-name-part></tp:taxon-name></italic>, ♂ (USA, Florida, Marion Co., Rt. 40, 12 mi. E Lynne, 24 Apr. 1984, T. J. Henry &amp; A. G. Wheeler, Jr, on <italic><tp:taxon-name><tp:taxon-name-part taxon-name-part-type="genus">Pinus</tp:taxon-name-part> <tp:taxon-name-part taxon-name-part-type="species">clausa</tp:taxon-name-part></tp:taxon-name></italic>) <bold>43</bold> <italic><tp:taxon-name><tp:taxon-name-part taxon-name-part-type="genus">Ceratocapsidea</tp:taxon-name-part> <tp:taxon-name-part taxon-name-part-type="species">rufistigma</tp:taxon-name-part></tp:taxon-name></italic>, ♀ (USA, Florida, Sanford, 24 Jul. 1927, E. D. Ball) <bold>44</bold> <italic><tp:taxon-name><tp:taxon-name-part taxon-name-part-type="genus">Ceratocapsidea</tp:taxon-name-part> <tp:taxon-name-part taxon-name-part-type="species">taeniola</tp:taxon-name-part></tp:taxon-name></italic>, ♂  (holotype: Jamaica, Par. of St. Andrew, 4000, Holywell Forest Camp, 11 Aug. 1971, M. Winegar, blacklight) <bold>45</bold> <italic><tp:taxon-name><tp:taxon-name-part taxon-name-part-type="genus">Ceratocapsidea</tp:taxon-name-part> <tp:taxon-name-part taxon-name-part-type="species">texensis</tp:taxon-name-part></tp:taxon-name></italic>, ♂ (holotype: USA, Texas, Cocan, 4 June 1933, P. W. Oman) <bold>46</bold> <italic><tp:taxon-name><tp:taxon-name-part taxon-name-part-type="genus">Ceratocapsidea</tp:taxon-name-part> <tp:taxon-name-part taxon-name-part-type="species">texensis</tp:taxon-name-part></tp:taxon-name></italic>, ♀ (paratype: USA, Texas, Cocan, 4 June 1933, P. W. Oman) <bold>47</bold> <italic><tp:taxon-name><tp:taxon-name-part taxon-name-part-type="genus">Ceratocapsidea</tp:taxon-name-part> <tp:taxon-name-part taxon-name-part-type="species">transversa</tp:taxon-name-part></tp:taxon-name></italic>, ♂ (Mexico, Nuevo León, Chipinque Mesa, 5400’, nr Monterrey, 8 Jul. 1963, H. &amp; A. Howden).</p><p><bold>Figures <xref ref-type="fig" rid="F9">48–59</xref>.</bold> <!--PageBreak--><italic><tp:taxon-name><tp:taxon-name-part taxon-name-part-type="genus">Ceratocapsidea</tp:taxon-name-part></tp:taxon-name></italic> and <italic><tp:taxon-name><tp:taxon-name-part taxon-name-part-type="genus">Pilophoropsidea</tp:taxon-name-part></tp:taxon-name></italic> spp. Figure <xref ref-type="fig" rid="F9">48</xref>, <italic><tp:taxon-name><tp:taxon-name-part taxon-name-part-type="genus">Ceratocapsidea</tp:taxon-name-part> <tp:taxon-name-part taxon-name-part-type="species">variabilis</tp:taxon-name-part></tp:taxon-name></italic>, ♂ (holotype: Jamaica, Par. of St. Andrew, 4000, ft., Holywell Forest Camp, 1 Sept. 1971, M. Winegar). <italic><tp:taxon-name><tp:taxon-name-part taxon-name-part-type="genus">Pilophoropsidea</tp:taxon-name-part></tp:taxon-name></italic> spp. <bold>49–59:</bold> 49, <italic><tp:taxon-name><tp:taxon-name-part taxon-name-part-type="genus">Pilophoropsidea</tp:taxon-name-part> <tp:taxon-name-part taxon-name-part-type="species">barberi</tp:taxon-name-part></tp:taxon-name></italic>,  ♂ (holotype: USA, Arizona, Huachuca Mtns., Jul. 1920) <bold>50</bold> <italic><tp:taxon-name><tp:taxon-name-part taxon-name-part-type="genus">Pilophoropsidea</tp:taxon-name-part> <tp:taxon-name-part taxon-name-part-type="species">brailovskyi</tp:taxon-name-part></tp:taxon-name></italic>,  ♂ (Mexico, Federal District, Temascaltepec, 9 Feb. 1979, H. Brailovsky) <bold>51</bold> <italic><tp:taxon-name><tp:taxon-name-part taxon-name-part-type="genus">Pilophoropsidea</tp:taxon-name-part> <tp:taxon-name-part taxon-name-part-type="species">camela</tp:taxon-name-part></tp:taxon-name></italic>, ♂ (USA, Kentucky, Fulton Co., CR-430, nr Mississippi River, 2.1 mi. N of Sassafras Bridge, 19 June 2001, T. J. Henry &amp; A. G. Wheeler, Jr., on <italic><tp:taxon-name><tp:taxon-name-part taxon-name-part-type="genus">Toxicodendron</tp:taxon-name-part> <tp:taxon-name-part taxon-name-part-type="species">radicans</tp:taxon-name-part></tp:taxon-name></italic>) <bold>52</bold> <italic><tp:taxon-name><tp:taxon-name-part taxon-name-part-type="genus">Pilophoropsidea</tp:taxon-name-part> <tp:taxon-name-part taxon-name-part-type="species">camela</tp:taxon-name-part></tp:taxon-name></italic>, ♂ lateral aspect <bold>53</bold> <italic><tp:taxon-name><tp:taxon-name-part taxon-name-part-type="genus">Pilophoropsidea</tp:taxon-name-part> <tp:taxon-name-part taxon-name-part-type="species">camela</tp:taxon-name-part></tp:taxon-name></italic>, ♀ (USA, Oklahoma, Murray Co., Rt 77 at I-35, W of Dougherty, 316 m, 13 June 1999, T. J. Henry and A. G. Wheeler, Jr.) <bold>54</bold> <italic><tp:taxon-name><tp:taxon-name-part taxon-name-part-type="genus">Pilophoropsidea</tp:taxon-name-part> <tp:taxon-name-part taxon-name-part-type="species">camela</tp:taxon-name-part></tp:taxon-name></italic> (lateral aspect) <bold>55</bold> <italic><tp:taxon-name><tp:taxon-name-part taxon-name-part-type="genus">Pilophoropsidea</tp:taxon-name-part> <tp:taxon-name-part taxon-name-part-type="species">cuneata</tp:taxon-name-part></tp:taxon-name></italic>, ♂ (holotype: Mexico, Chiapas, 27 km. SW of Teopisca, 18 Sept. 1981, Clark &amp; Coe) <bold>56</bold> <italic><tp:taxon-name><tp:taxon-name-part taxon-name-part-type="genus">Pilophoropsidea</tp:taxon-name-part> <tp:taxon-name-part taxon-name-part-type="species">dimidiata</tp:taxon-name-part></tp:taxon-name></italic>, ♂ (Mexico, Durango, 9 mi. W La Ciudad Durango, 9000’, 1 Jul. 1964, L. A. Kelton) <bold>57</bold> <italic><tp:taxon-name><tp:taxon-name-part taxon-name-part-type="genus">Pilophoropsidea</tp:taxon-name-part> <tp:taxon-name-part taxon-name-part-type="species">fascipennis</tp:taxon-name-part></tp:taxon-name></italic>,  ♂ (USA, Arizona, Cochise Co., Chiricahua Mts., SWRS, 5 mi. SW Portal, el. 5300 ft, 22 Aug. 2000, J. C. Schaffner) <bold>58</bold> <italic><tp:taxon-name><tp:taxon-name-part taxon-name-part-type="genus">Pilophoropsidea</tp:taxon-name-part> <tp:taxon-name-part taxon-name-part-type="species">fuscata</tp:taxon-name-part></tp:taxon-name></italic>,  ♂ (paratype: USA, New Mexico, Sante Fe Co., 6 mi. E Tusque, 4 Jul. 1984, J. T. &amp; D. A. Polhemus). 59, <italic><tp:taxon-name><tp:taxon-name-part taxon-name-part-type="genus">Pilophoropsidea</tp:taxon-name-part> <tp:taxon-name-part taxon-name-part-type="species">keltoni</tp:taxon-name-part></tp:taxon-name></italic>, ♂ (Mexico, Durango, 3 mi. E El Salto, 8400’, 21 June 1964, L. A. Kelton).</p><p><bold>Figures <xref ref-type="fig" rid="F10">60–71</xref>.</bold> <italic><tp:taxon-name><tp:taxon-name-part taxon-name-part-type="genus">Pilophoropsidea</tp:taxon-name-part></tp:taxon-name></italic> spp. <bold>60</bold> <italic><tp:taxon-name><tp:taxon-name-part taxon-name-part-type="genus">Pilophoropsidea</tp:taxon-name-part> <tp:taxon-name-part taxon-name-part-type="species">maxima</tp:taxon-name-part></tp:taxon-name></italic>, ♂ (holotype: Mexico, Durange, 10 mi. W of El Salto, 9000’, 10 Aug. 1964, L. A. Kelton) <bold>61</bold> <italic><tp:taxon-name><tp:taxon-name-part taxon-name-part-type="genus">Pilophoropsidea</tp:taxon-name-part> <tp:taxon-name-part taxon-name-part-type="species">pueblaensis</tp:taxon-name-part></tp:taxon-name></italic>, ♂ (holotype: Mexico, Puebla, Apulco, 13 mi. N Zacapoaxtla, 23 Jul. 1985, Jones &amp; Schaffner, at light) <bold>62</bold> <italic><tp:taxon-name><tp:taxon-name-part taxon-name-part-type="genus">Pilophoropsidea</tp:taxon-name-part> <tp:taxon-name-part taxon-name-part-type="species">schaffneri</tp:taxon-name-part></tp:taxon-name></italic>, ♂ (holotype: Mexico, San Luis Potosi, 28.5 mi. N of Huazache, 4 Jul. 1985, Jones &amp; Schaffner) <bold>63</bold> <italic><tp:taxon-name><tp:taxon-name-part taxon-name-part-type="genus">Pilophoropsidea</tp:taxon-name-part> <tp:taxon-name-part taxon-name-part-type="species">schaffneri</tp:taxon-name-part></tp:taxon-name></italic>, ♂ (holotype, lateral aspect). 64, <italic><tp:taxon-name><tp:taxon-name-part taxon-name-part-type="genus">Pilophoropsidea</tp:taxon-name-part> <tp:taxon-name-part taxon-name-part-type="species">schaffneri</tp:taxon-name-part></tp:taxon-name></italic>, ♀ (paratype: Mexico, San Luis Potosi, 28.5 mi. N of Huazache, 4 Jul. 1985, Jones &amp; Schaffner) <bold>65</bold> <italic><tp:taxon-name><tp:taxon-name-part taxon-name-part-type="genus">Pilophoropsidea</tp:taxon-name-part> <tp:taxon-name-part taxon-name-part-type="species">schaffneri</tp:taxon-name-part></tp:taxon-name></italic>, ♀ (lateral aspect) <bold>66</bold> <italic><tp:taxon-name><tp:taxon-name-part taxon-name-part-type="genus">Pilophoropsidea</tp:taxon-name-part> <tp:taxon-name-part taxon-name-part-type="species">serrata</tp:taxon-name-part></tp:taxon-name></italic>, ♂ (holotype: Mexico, Michoacan, 6 mi. N of Cheran, 7–8 Jul. 1985, Jones &amp; Schaffner) <bold>67</bold> <italic><tp:taxon-name><tp:taxon-name-part taxon-name-part-type="genus">Pilophoropsidea</tp:taxon-name-part> <tp:taxon-name-part taxon-name-part-type="species">touchetae</tp:taxon-name-part></tp:taxon-name></italic>, ♂ (holotype: Mexico, Puebla, 5.8 mi. NW of Telixtlahuaca, 21 Jul. 1987, Kovarik &amp; Schaffner) <bold>68</bold> <italic><tp:taxon-name><tp:taxon-name-part taxon-name-part-type="genus">Pilophoropsidea</tp:taxon-name-part> <tp:taxon-name-part taxon-name-part-type="species">truncata</tp:taxon-name-part></tp:taxon-name></italic>, ♂ (holotype: Mexico, Guerrero, 6.2 mi. SW of Xochipala, el. 5670 ft., 6 Jul. 1987, Kovarik &amp; Schaffner) <bold>69</bold> <italic><tp:taxon-name><tp:taxon-name-part taxon-name-part-type="genus">Pilophoropsidea</tp:taxon-name-part> <tp:taxon-name-part taxon-name-part-type="species">truncata</tp:taxon-name-part></tp:taxon-name></italic>, ♂ (lateral aspect) <bold>70</bold> <italic><tp:taxon-name><tp:taxon-name-part taxon-name-part-type="genus">Pilophoropsidea</tp:taxon-name-part> <tp:taxon-name-part taxon-name-part-type="species">tuberculata</tp:taxon-name-part></tp:taxon-name></italic>, ♂ (holotype: Mexico, Guerrero, 6.2 mi. SW of Xochipala, el. 5670 ft., 6 Jul. 1987, Kovarik &amp; Schaffner). 71, <italic><tp:taxon-name><tp:taxon-name-part taxon-name-part-type="genus">Pilophoropsidea</tp:taxon-name-part> <tp:taxon-name-part taxon-name-part-type="species">tuberculata</tp:taxon-name-part></tp:taxon-name></italic>, ♀ (paratype: Mexico, Guerrero, 6.2 mi. SW of Xochipala, el. 5670 ft., 6 Jul. 1987, Kovarik &amp; Schaffner).</p><p><bold>Figures <xref ref-type="fig" rid="F11">72–83</xref>.</bold> <italic><tp:taxon-name><tp:taxon-name-part taxon-name-part-type="genus">Pilophoropsidea</tp:taxon-name-part></tp:taxon-name></italic> and <italic><tp:taxon-name><tp:taxon-name-part taxon-name-part-type="genus">Pilophoropsis</tp:taxon-name-part></tp:taxon-name></italic> spp. <bold>72</bold> <italic><tp:taxon-name><tp:taxon-name-part taxon-name-part-type="genus">Pilophoropsidea</tp:taxon-name-part> <tp:taxon-name-part taxon-name-part-type="species">tuberculata</tp:taxon-name-part></tp:taxon-name></italic>, ♀ (lateral aspect). <italic><tp:taxon-name><tp:taxon-name-part taxon-name-part-type="genus">Pilophoropsis</tp:taxon-name-part></tp:taxon-name></italic> spp. <bold>73–83:</bold> <bold>73</bold> <italic><tp:taxon-name><tp:taxon-name-part taxon-name-part-type="genus">Pilophoropsis</tp:taxon-name-part> <tp:taxon-name-part taxon-name-part-type="species">bejeanae</tp:taxon-name-part></tp:taxon-name></italic>, ♂ (holotype: Intercepted at Nogales, Arizona, on tomatoes from Mexico, 27 Dec. 1941) <bold>74</bold> <italic><tp:taxon-name><tp:taxon-name-part taxon-name-part-type="genus">Pilophoropsis</tp:taxon-name-part> <tp:taxon-name-part taxon-name-part-type="species">brachyptera</tp:taxon-name-part></tp:taxon-name></italic>, ♂ (USA, Arizona, Pima Co., Lower Santa Rita Range, ne Sahuarita, 11 Apr. 1989, T. J. Henry &amp; A. G. Wheeler, on Prosopis sp.) <bold>75</bold> <italic><tp:taxon-name><tp:taxon-name-part taxon-name-part-type="genus">Pilophoropsis</tp:taxon-name-part> <tp:taxon-name-part taxon-name-part-type="species">brachyptera</tp:taxon-name-part></tp:taxon-name></italic>, ♀ (USA, Arizona, 4 mi. S of I-100, along R 82, 2 June 1997, T. J. Henry &amp; A. G. Wheeler, on <italic><tp:taxon-name><tp:taxon-name-part taxon-name-part-type="genus">Prosopis</tp:taxon-name-part></tp:taxon-name></italic> sp.) <bold>76</bold> <italic><tp:taxon-name><tp:taxon-name-part taxon-name-part-type="genus">Pilophoropsis</tp:taxon-name-part> <tp:taxon-name-part taxon-name-part-type="species">cunealis</tp:taxon-name-part></tp:taxon-name></italic>, ♂ (holotype: Mexico, Oaxaca, Puerto Escondido, 15 Jul. 1985, Jones &amp; Schaffner, on <italic><tp:taxon-name><tp:taxon-name-part taxon-name-part-type="genus">Acacia</tp:taxon-name-part> <tp:taxon-name-part taxon-name-part-type="species">cochliacantha</tp:taxon-name-part></tp:taxon-name></italic>) <bold>77</bold> <italic><tp:taxon-name><tp:taxon-name-part taxon-name-part-type="genus">Pilophoropsis</tp:taxon-name-part> <tp:taxon-name-part taxon-name-part-type="species">cunealis</tp:taxon-name-part></tp:taxon-name></italic>, ♀ (paratype: Mexico, Oaxaca, Puerto Escondido, 15 Jul. 1985, Jones &amp; Schaffner, on <italic><tp:taxon-name><tp:taxon-name-part taxon-name-part-type="genus">Acacia</tp:taxon-name-part> <tp:taxon-name-part taxon-name-part-type="species">cochliacantha</tp:taxon-name-part></tp:taxon-name></italic>) <bold>78</bold> <italic><tp:taxon-name><tp:taxon-name-part taxon-name-part-type="genus">Pilophoropsis</tp:taxon-name-part> <tp:taxon-name-part taxon-name-part-type="species">cunealis</tp:taxon-name-part></tp:taxon-name></italic>, ♀ (lateral aspect) <bold>79</bold> <italic><tp:taxon-name><tp:taxon-name-part taxon-name-part-type="genus">Pilophoropsis</tp:taxon-name-part> <tp:taxon-name-part taxon-name-part-type="species">nicholi</tp:taxon-name-part></tp:taxon-name></italic>, ♂ (Mexico, Jalisco, Puerto Vallarta, 8 Dec. 1984, G. E. Bohart) <bold>80</bold> <italic><tp:taxon-name><tp:taxon-name-part taxon-name-part-type="genus">Pilophoropsis</tp:taxon-name-part> <tp:taxon-name-part taxon-name-part-type="species">nicholi</tp:taxon-name-part></tp:taxon-name></italic>, ♀ (USA, Arizona, Santa Rita Mts., 16 May 1928, alt. 4000’, A. A. Nichol) <bold>81</bold> <italic><tp:taxon-name><tp:taxon-name-part taxon-name-part-type="species">nicholi</tp:taxon-name-part></tp:taxon-name></italic>, ♀ (lateral aspect) <bold>82</bold> <italic><tp:taxon-name><tp:taxon-name-part taxon-name-part-type="genus">Pilophoropsis</tp:taxon-name-part> <tp:taxon-name-part taxon-name-part-type="species">quercicola</tp:taxon-name-part></tp:taxon-name></italic>, ♂ (holotype: USA, Arizona, Cochise Co., Ash Canyon Rd., nr Rt. 92, S of Sierra Vista, 4 June 1997, T. J. Henry &amp; A. G. Wheeler, on <italic><tp:taxon-name><tp:taxon-name-part taxon-name-part-type="genus">Quercus</tp:taxon-name-part> <tp:taxon-name-part taxon-name-part-type="species">longifolia</tp:taxon-name-part></tp:taxon-name></italic>) <bold>83</bold> <italic><tp:taxon-name><tp:taxon-name-part taxon-name-part-type="genus">Pilophoropsis</tp:taxon-name-part> <tp:taxon-name-part taxon-name-part-type="species">quercicola</tp:taxon-name-part></tp:taxon-name></italic>, ♀ (paratype: USA, Arizona, Cochise Co., Ash Canyon Rd., nr Rt. 92, S of Sierra Vista, 4 June 1997, T. J. Henry &amp; A. G. Wheeler, on <italic><tp:taxon-name><tp:taxon-name-part taxon-name-part-type="genus">Quercus</tp:taxon-name-part> <tp:taxon-name-part taxon-name-part-type="species">longifolia</tp:taxon-name-part></tp:taxon-name></italic>).</p><p><bold>Figures <xref ref-type="fig" rid="F12">84–94</xref>.</bold> <!--PageBreak--><italic><tp:taxon-name><tp:taxon-name-part taxon-name-part-type="genus">Pilophoropsis</tp:taxon-name-part></tp:taxon-name></italic>, <italic><tp:taxon-name><tp:taxon-name-part taxon-name-part-type="genus">Pilophoropsita</tp:taxon-name-part></tp:taxon-name></italic>, and <italic><tp:taxon-name><tp:taxon-name-part taxon-name-part-type="genus">Renodaeus</tp:taxon-name-part></tp:taxon-name></italic> spp. <bold>84</bold> <italic><tp:taxon-name><tp:taxon-name-part taxon-name-part-type="genus">Pilophoropsis</tp:taxon-name-part> <tp:taxon-name-part taxon-name-part-type="species">texana</tp:taxon-name-part></tp:taxon-name></italic>, ♂ <bold>85</bold> <italic><tp:taxon-name><tp:taxon-name-part taxon-name-part-type="genus">Pilophoropsis</tp:taxon-name-part> <tp:taxon-name-part taxon-name-part-type="species">texana</tp:taxon-name-part></tp:taxon-name></italic>, ♀ (holotype: USA, Texas, Brownsville, Esperanza Ranch, no date) <bold>86–88:</bold> <bold>86</bold> <italic><tp:taxon-name><tp:taxon-name-part taxon-name-part-type="genus">Pilophoropsita</tp:taxon-name-part> <tp:taxon-name-part taxon-name-part-type="species">schaffneri</tp:taxon-name-part></tp:taxon-name></italic>, ♂ (paratype: Mexico, Oaxaca, 3.3 mi. E Rio Hondo, 5 Aug. 1980, Schaffner, Weaver, &amp; Friedlander) <bold>87</bold> <italic><tp:taxon-name><tp:taxon-name-part taxon-name-part-type="genus">Pilophoropsidea</tp:taxon-name-part> <tp:taxon-name-part taxon-name-part-type="species">schaffneri</tp:taxon-name-part></tp:taxon-name></italic>, ♂ (lateral aspect) <bold>88</bold> <italic><tp:taxon-name><tp:taxon-name-part taxon-name-part-type="genus">Pilophoropsidea</tp:taxon-name-part> <tp:taxon-name-part taxon-name-part-type="species">schaffneri</tp:taxon-name-part></tp:taxon-name></italic>, ♀ (paratype: Mexico, Oaxaca, Puerto Escondido, 15 Jul. 1985, Jones &amp; Schaffner) <bold>89–92:</bold> <italic><tp:taxon-name><tp:taxon-name-part taxon-name-part-type="genus">Renodaeus</tp:taxon-name-part></tp:taxon-name></italic> spp. <bold>89</bold> <italic><tp:taxon-name><tp:taxon-name-part taxon-name-part-type="genus">Renodaeus</tp:taxon-name-part> <tp:taxon-name-part taxon-name-part-type="species">ficarius</tp:taxon-name-part></tp:taxon-name></italic> ♀ (lectotype: Guatemala, Cerro Zunil) <bold>90</bold> <italic><tp:taxon-name><tp:taxon-name-part taxon-name-part-type="genus">Renodaeus</tp:taxon-name-part> <tp:taxon-name-part taxon-name-part-type="species">mimeticus</tp:taxon-name-part></tp:taxon-name></italic>, ♂ (Ecuador, Orellana Prov., Tiputini Biological Station, 216 m, 27 Oct. 1998, T. L. Erwin, et al., taken in insecticidal fogging) <bold>91</bold> <italic><tp:taxon-name><tp:taxon-name-part taxon-name-part-type="genus">Renodaeus</tp:taxon-name-part> <tp:taxon-name-part taxon-name-part-type="species">mimeticus</tp:taxon-name-part></tp:taxon-name></italic>, ♂ (lateral aspect) <bold>92</bold> <italic><tp:taxon-name><tp:taxon-name-part taxon-name-part-type="genus">Renodaeus</tp:taxon-name-part> <tp:taxon-name-part taxon-name-part-type="species">mimeticus</tp:taxon-name-part></tp:taxon-name></italic>, ♀ (Ecuador, Orellana Prov., Tiputini Biological Station, 216 m, 27 Oct. 1998, T. L. Erwin, et al., taken in insecticidal fogging) <bold>93–94:</bold> <bold>93</bold> <italic><tp:taxon-name><tp:taxon-name-part taxon-name-part-type="genus">Marinonicoris</tp:taxon-name-part> <tp:taxon-name-part taxon-name-part-type="species">myrmecoides</tp:taxon-name-part></tp:taxon-name></italic>, ♂ (Argentina, Missiones, Dept. Concep., Sta. Marla, M. J. Viana) <bold>94</bold> <italic><tp:taxon-name><tp:taxon-name-part taxon-name-part-type="genus">Marinonicoris</tp:taxon-name-part> <tp:taxon-name-part taxon-name-part-type="species">myrmecoides</tp:taxon-name-part></tp:taxon-name></italic>, ♀ ((Argentina, Missiones, Dept. Concep., Sta. Marla, M. J. Viana).</p><p><bold>Figures <xref ref-type="fig" rid="F13">95–106</xref>.</bold> <italic><tp:taxon-name><tp:taxon-name-part taxon-name-part-type="genus">Zanchisme</tp:taxon-name-part></tp:taxon-name></italic> and <italic><tp:taxon-name><tp:taxon-name-part taxon-name-part-type="genus">Zanchismeopsidea</tp:taxon-name-part></tp:taxon-name></italic> spp. <bold>95–104:</bold> <italic><tp:taxon-name><tp:taxon-name-part taxon-name-part-type="genus">Zanchisme</tp:taxon-name-part></tp:taxon-name></italic> spp. <bold>95</bold> <italic><tp:taxon-name><tp:taxon-name-part taxon-name-part-type="genus">Zanchisme</tp:taxon-name-part> <tp:taxon-name-part taxon-name-part-type="species">dromidarus</tp:taxon-name-part></tp:taxon-name></italic>, ♂; (Colombia, Bolivar, Cartogena, 8 Oct. 1971, G. E. Bohart) <bold>96</bold> <italic><tp:taxon-name><tp:taxon-name-part taxon-name-part-type="genus">Zanchisme</tp:taxon-name-part> <tp:taxon-name-part taxon-name-part-type="species">dromedarius</tp:taxon-name-part></tp:taxon-name></italic>, ♂ (lateral aspect) <bold>97</bold> <italic><tp:taxon-name><tp:taxon-name-part taxon-name-part-type="genus">Zanchisme</tp:taxon-name-part> <tp:taxon-name-part taxon-name-part-type="species">dromedarius</tp:taxon-name-part></tp:taxon-name></italic>, ♀ (Colombia, Mgd., Rio Frio, Mar. 1937, Darlington) <bold>98</bold> <italic><tp:taxon-name><tp:taxon-name-part taxon-name-part-type="genus">Zanchisme</tp:taxon-name-part> <tp:taxon-name-part taxon-name-part-type="species">inermis</tp:taxon-name-part></tp:taxon-name></italic>, ♂ (Costa Rica, Guanacaste, S. of Caños, 9–14 Mar. 1990, F. D. Parker) <bold>99</bold> <italic><tp:taxon-name><tp:taxon-name-part taxon-name-part-type="genus">Zanchisme</tp:taxon-name-part> <tp:taxon-name-part taxon-name-part-type="species">inermis</tp:taxon-name-part></tp:taxon-name></italic>, ♀ (Mexico, Guerrero, Barra Vieja, 5 Mar. 1986, H. Miranda) <bold>100</bold> <italic><tp:taxon-name><tp:taxon-name-part taxon-name-part-type="genus">Zanchisme</tp:taxon-name-part> <tp:taxon-name-part taxon-name-part-type="species">illustris</tp:taxon-name-part></tp:taxon-name></italic>, ♂ (Jamaica, Ft. Clarence, 7 Dec. 1975, O’Brien &amp; Marshall) <bold>101</bold> <italic><tp:taxon-name><tp:taxon-name-part taxon-name-part-type="genus">Zanchisme</tp:taxon-name-part> <tp:taxon-name-part taxon-name-part-type="species">illustris</tp:taxon-name-part></tp:taxon-name></italic>, ♀ (Jamaica, Montego Bay, 15 Mar. 1911, no collector info.) <bold>102</bold> <italic><tp:taxon-name><tp:taxon-name-part taxon-name-part-type="genus">Zanchisme</tp:taxon-name-part> <tp:taxon-name-part taxon-name-part-type="species">mexicanus</tp:taxon-name-part></tp:taxon-name></italic>, ♂ (Mexico, Chiapas, E of Cintalapa, 11 July 1991, R. W. Jones) <bold>103</bold> <italic><tp:taxon-name><tp:taxon-name-part taxon-name-part-type="genus">Zanchisme</tp:taxon-name-part> <tp:taxon-name-part taxon-name-part-type="species">mexicanus</tp:taxon-name-part></tp:taxon-name></italic>, ♂ (lateral aspect) <bold>104</bold> <italic><tp:taxon-name><tp:taxon-name-part taxon-name-part-type="genus">Zanchisme</tp:taxon-name-part> <tp:taxon-name-part taxon-name-part-type="species">mexicanus</tp:taxon-name-part></tp:taxon-name></italic>, ♀ (Panama, Canal Zone, Farfan Beach, 15 July 1976, W. E. Clark) <bold>105</bold> <italic><tp:taxon-name><tp:taxon-name-part taxon-name-part-type="genus">Zanchisme</tp:taxon-name-part> <tp:taxon-name-part taxon-name-part-type="species">mexicanus</tp:taxon-name-part></tp:taxon-name></italic>, ♀ (lateral aspect) <bold>105–106:</bold> <bold>104</bold> <italic><tp:taxon-name><tp:taxon-name-part taxon-name-part-type="genus">Zanchismeopsidea</tp:taxon-name-part> <tp:taxon-name-part taxon-name-part-type="species">diegoi</tp:taxon-name-part></tp:taxon-name></italic>, ♂ (holotype: Argentina, Santiago Del Estero, Añatuya, Mar. 1999, D. J. Carpintero) <bold>105</bold> <italic><tp:taxon-name><tp:taxon-name-part taxon-name-part-type="genus">Zanchismeopsidea</tp:taxon-name-part> <tp:taxon-name-part taxon-name-part-type="species">diegoi</tp:taxon-name-part></tp:taxon-name></italic>, ♂ (lateral aspect).</p></app><fig id="F23" position="float" orientation="portrait"><label>Figures 148–155.</label><caption><p>Male genitalia of <italic><tp:taxon-name><tp:taxon-name-part taxon-name-part-type="genus">Ceratocapsidea</tp:taxon-name-part></tp:taxon-name></italic> spp. <bold>148–151</bold> <italic><tp:taxon-name><tp:taxon-name-part taxon-name-part-type="genus">Ceratocapsidea</tp:taxon-name-part> <tp:taxon-name-part taxon-name-part-type="species">alayoi</tp:taxon-name-part></tp:taxon-name></italic> <bold>148</bold> left paramere <bold>149</bold> phallotheca <bold>150</bold> endosoma, in part <bold>151</bold> right paramere, caudal aspect <bold>152–155:</bold> <italic><tp:taxon-name><tp:taxon-name-part taxon-name-part-type="genus">Ceratocapsidea</tp:taxon-name-part> <tp:taxon-name-part taxon-name-part-type="species">bahamaensis</tp:taxon-name-part></tp:taxon-name></italic> <bold>152</bold> left paramere <bold>153</bold> endosoma and phallotheca <bold>154</bold> right paramere, anterior aspect <bold>155</bold> right paramere, caudal aspect.</p></caption><graphic xmlns:xlink="http://www.w3.org/1999/xlink" xlink:href="zookeys-490-001-g023.jpg" position="float" orientation="portrait" xlink:type="simple" id="oo_40646.jpg"/></fig></tp:treatment-sec><ref-list><ref id="B36"><mixed-citation xmlns:xlink="http://www.w3.org/1999/xlink" xlink:type="simple"><person-group><name name-style="western"><surname>Hernández</surname><given-names>LM</given-names></name><name name-style="western"><surname>Henry</surname><given-names>TJ</given-names></name></person-group> (<year>2010</year>) <source>The plant bugs, or <tp:taxon-name><tp:taxon-name-part taxon-name-part-type="family">Miridae</tp:taxon-name-part></tp:taxon-name> (<tp:taxon-name><tp:taxon-name-part taxon-name-part-type="order">Hemiptera</tp:taxon-name-part></tp:taxon-name>: <tp:taxon-name><tp:taxon-name-part taxon-name-part-type="suborder">Heteroptera</tp:taxon-name-part></tp:taxon-name>), of Cuba.</source><publisher-name>Pensoft Publ.</publisher-name>, <publisher-loc>Sofia &amp; Moscow</publisher-loc>, <size units="page">212 pp</size>.</mixed-citation></ref><ref id="B35"><mixed-citation xmlns:xlink="http://www.w3.org/1999/xlink" xlink:type="simple"><person-group><name name-style="western"><surname>Hernández</surname><given-names>LM</given-names></name><name name-style="western"><surname>Henry</surname><given-names>TJ</given-names></name></person-group> (<year>1999</year>) <article-title>Review of the <italic><tp:taxon-name><tp:taxon-name-part taxon-name-part-type="genus">Ceratocapsus</tp:taxon-name-part></tp:taxon-name></italic> of Cuba, with descriptions of three new species and a neotype designation for <italic><tp:taxon-name><tp:taxon-name-part taxon-name-part-type="genus">C.</tp:taxon-name-part> <tp:taxon-name-part taxon-name-part-type="species">cubanus</tp:taxon-name-part></tp:taxon-name></italic> Bergroth (<tp:taxon-name><tp:taxon-name-part taxon-name-part-type="suborder">Heteroptera</tp:taxon-name-part></tp:taxon-name>: <tp:taxon-name><tp:taxon-name-part taxon-name-part-type="family">Miridae</tp:taxon-name-part></tp:taxon-name>: <tp:taxon-name><tp:taxon-name-part taxon-name-part-type="subfamily">Orthotylinae</tp:taxon-name-part></tp:taxon-name>).</article-title><source>Caribbean Journal of Science</source><volume>35</volume>(<issue>3–4</issue>): <fpage>201</fpage>–<lpage>214</lpage>.</mixed-citation></ref></ref-list></tp:taxon-treatment>
