# Supplementary material for: Revision of the Ceratocapsine Renodaeus group: Marinonicoris, Pilophoropsis, Renodaeus, and Zanchisme, with descriptions of four new genera (Heteroptera, Miridae, Orthotylinae)
Source: Zookeys. 2015 Mar 25;(490):1–156. doi: 10.3897/zookeys.490.8880 (PMC4389182; doi:10.3897/zookeys.490.8880)
Supplement: XML Treatment for Ceratocapsidea transversa [file zookeys.490.8880-treatment17.xml]

<!DOCTYPE tp:taxon-treatment
  PUBLIC "-//TaxonX//DTD Taxonomic Treatment Publishing DTD v0 20100105//EN" "tax-treatment-NSO.dtd">
<tp:taxon-treatment xmlns:tp="http://www.plazi.org/taxpub"><tp:treatment-meta><kwd-group><label>Taxon classification</label><kwd><named-content content-type="kingdom">Animalia</named-content></kwd><kwd><named-content content-type="order">Hemiptera</named-content></kwd><kwd><named-content content-type="family">Miridae</named-content></kwd></kwd-group><mixed-citation publication-type="journal"><person-group><name><surname>Henry</surname><given-names>Thomas J.</given-names></name></person-group><article-title>Revision of the Ceratocapsine <italic><tp:taxon-name><tp:taxon-name-part taxon-name-part-type="genus">Renodaeus</tp:taxon-name-part></tp:taxon-name></italic> group: <italic><tp:taxon-name><tp:taxon-name-part taxon-name-part-type="genus">Marinonicoris</tp:taxon-name-part></tp:taxon-name></italic>, <italic><tp:taxon-name><tp:taxon-name-part taxon-name-part-type="genus">Pilophoropsis</tp:taxon-name-part></tp:taxon-name></italic>, <italic><tp:taxon-name><tp:taxon-name-part taxon-name-part-type="genus">Renodaeus</tp:taxon-name-part></tp:taxon-name></italic>, and <italic><tp:taxon-name><tp:taxon-name-part taxon-name-part-type="genus">Zanchisme</tp:taxon-name-part></tp:taxon-name></italic>, with descriptions of four new genera (<tp:taxon-name><tp:taxon-name-part taxon-name-part-type="suborder">Heteroptera</tp:taxon-name-part></tp:taxon-name>, <tp:taxon-name><tp:taxon-name-part taxon-name-part-type="family">Miridae</tp:taxon-name-part></tp:taxon-name>, <tp:taxon-name><tp:taxon-name-part taxon-name-part-type="subfamily">Orthotylinae</tp:taxon-name-part></tp:taxon-name>)</article-title><source>Zookeys</source><day>25</day><month>3</month><year>2015</year><volume>2015</volume><issue>490</issue><fpage>1</fpage><lpage>156</lpage><pub-id pub-id-type="doi">10.3897/zookeys.490.8880</pub-id></mixed-citation></tp:treatment-meta><tp:nomenclature><tp:taxon-name>
                            <tp:taxon-name-part taxon-name-part-type="genus">Ceratocapsidea</tp:taxon-name-part>
                            <tp:taxon-name-part taxon-name-part-type="species">transversa</tp:taxon-name-part>
                            <object-id xmlns:xlink="http://www.w3.org/1999/xlink" content-type="zoobank" xlink:type="simple">http://zoobank.org/DAF2752B-9587-4FE2-908E-D453562AE40F</object-id>
                        </tp:taxon-name><tp:taxon-authority>Henry</tp:taxon-authority><tp:taxon-status xmlns:xlink="http://www.w3.org/1999/xlink" xlink:type="simple">sp. n.</tp:taxon-status><xref ref-type="fig" rid="F8">Figs 47</xref><xref ref-type="fig" rid="F30">, 204–207</xref></tp:nomenclature><tp:treatment-sec sec-type="Diagnosis"><title>Diagnosis.</title><p>The species (Fig. <xref ref-type="fig" rid="F8">47</xref>) is recognized by the oval body form, brown to reddishbrown coloration, long setae on antennal segment II, the distinct transverse brown band on the pronotum, and the male genitalia, especially the left paramere (Fig. <xref ref-type="fig" rid="F30">204</xref>) with a “wing-like” middle process, the single stout lateral arm on the right paramere (Figs <xref ref-type="fig" rid="F30">206</xref>, <xref ref-type="fig" rid="F30">207</xref>), and the relatively stout phallotheca (Fig. <xref ref-type="fig" rid="F30">205</xref>) with a slender recurved apex.</p></tp:treatment-sec><tp:treatment-sec sec-type="Description"><title>Description.</title><p><italic>Male</italic> (n = 4; holotype measurements in parentheses): Length 3.04–3.36 mm (3.23 mm), width 1.38–1.39 mm (1.34 mm). <italic>Head</italic>: Width 0.70–0.73 mm (0.78 mm), interocular width 0.23–0.25 mm (0.25 mm). <italic>Labium</italic>: Length 1.01–1.05 mm (1.00 mm). <italic>Antenna</italic>: Segment I, length 0.25–0.26 mm (0.26 mm); II, 0.78–0.81 mm (0.75 mm); III, 0.39 mm (0.39 mm); IV, 0.30–0.31 mm (0.35 mm) [see discussion below on an aberrant right antenna in this species]. <italic>Pronotum</italic>: Length 0.62 mm (0.61 mm), basal width 1.14–1.18 mm (1.17 mm).</p><!--PageBreak--><p><italic>Coloration</italic>: Overall coloration brown, often tinged with red. <italic>Head</italic>: Uniformly yellowish brown; eyes dark brown to fuscous, tinged with red around margins. <italic>Labium</italic>: Yellowish brown, segment I and II tinged with red, segment IV darker brown. <italic>Antenna</italic>: Pale yellowish brown, with a narrow red band encircling dorsal half near base and distal half tinged with red; segment II yellowish brown, apex weakly red tinged; segments III and IV slightly darker brown or reddish. <italic>Pronotum</italic>: Brown to yellowish brown, more brown anteriorly, paler brown on posterior third, with a broad dark brown to fuscous band across middle and narrowly fuscous across anterior margin. <italic>Scutellum</italic>: Dark brown, with apex yellowish brown. <italic>Hemelytron</italic>: Brown to dark brown, corium and apical half of cuneus tinged with red; costal margin or embolium pale yellowish brown. <italic>Ventral surface</italic>: Shiny reddish brown; stridulatory area appearing paler or whitish. <italic>Ostiolar evaporative area</italic>: Pale or whitish, with central knob red. <italic>Legs</italic>: Coxae pale; fore and middle femora pale yellowish brown, hind femur yellowish brown with apical third reddish; fore and middle tibiae yellowish brown with a narrow red stripe on basal third to half of anterior face, hind tibiae brown to red on basal half to three fourths; tarsi and claws yellowish brown.</p><p><italic>Structure, texture, and vestiture</italic>: <italic>Head</italic>: Finely granulate on frons and vertex; set with short, recumbent, simple setae, intermixed with 8–10 long, erect setae. <italic>Labium</italic>: Extending to bases of middle coxae. <italic>Antenna</italic>: Segment I with scattered short, recumbent and two long erect, simple setae; segments II–IV with numerous short recumbent and longer, semierect setae, some on segment II equal to or longer than the diameter of the segment. <italic>Pronotum</italic>: Shiny, evenly punctate, except granulate calli; thickly covered with long, semierect, simple setae. <italic>Scutellum</italic>: Evenly punctate, with scattered long, erect and semierect simple setae, intermixed with slender, silvery, scale-like setae. <italic>Hemelyron</italic>: Evenly distributed with numerous brown-stained punctures; set with numerous long, erect, almost bristle-like, simple setae, intermixed with slender silvery, scale-like setae.</p><p><italic>Male genitalia</italic>: Left paramere (Fig. <xref ref-type="fig" rid="F30">204</xref>): Beak-like apex distally blunt and with a wing-like process at middle. Right paramere (Fig. <xref ref-type="fig" rid="F30">206</xref>, <xref ref-type="fig" rid="F30">207</xref>): Main trunk stout, apically tapered, with one stout lateral arm having a slender, upturned, crenulate apical process and a slender process midway between base and apex. Phallotheca (Fig. <xref ref-type="fig" rid="F30">205</xref>): Relatively stout, with slender apex, recurved.</p><p><italic>Female</italic> (n = 2): Length 3.23–3.32 mm, width 1.35–1.46 mm. <italic>Head</italic>: Width 0.68–0.69 mm, interocular width 0.31–0.33 mm. <italic>Labium</italic>: Length 1.03–1.04 mm. <italic>Antenna</italic>: Segment I, length 0.23–0.25 mm; II, 0.74–0.78 mm; III, 0.36–0.38 mm; IV, 0.30 mm. <italic>Pronotum</italic>: Length 0.59 mm, basal width 1.08–1.11 mm.</p><p>Very similar to male in general coloration and texture, differing mainly in the more broadly oval body form, as well as the distinctive long setae (3× or more the diameter of the segment) on antennal segment II that are absent in males.</p></tp:treatment-sec><tp:treatment-sec sec-type="Host"><title>Host.</title><p>Unknown.</p></tp:treatment-sec><tp:treatment-sec sec-type="Distribution"><title>Distribution.</title><p>Known only from Nuevo León, Mexico.</p></tp:treatment-sec><tp:treatment-sec sec-type="Etymology"><title>Etymology.</title><p>This species is named “transversa” for the dark brown or black, transverse band across the middle of the pronotum.</p></tp:treatment-sec><tp:treatment-sec sec-type="Discussion"><title>Discussion.</title><p>One paratype (CNC specimen with red label added: “SPECIMEN WITH TERATOLOGICAL RIGHT ANTENNA”) of this species exhibits an aberrant right antenna, with segment II (length 0.88 mm) much longer than the same segment (length 0.78 mm) on the left antenna, and segments III and IV fused (length 0.40 mm) and tapered as in segment IV (missing on this individual) on the left antenna of other specimens. Although antennal abnormalities are not rare in insects, few such teratological cases have been reported in the <tp:taxon-name><tp:taxon-name-part taxon-name-part-type="family">Miridae</tp:taxon-name-part></tp:taxon-name>. Also, see discussion under <italic><tp:taxon-name><tp:taxon-name-part taxon-name-part-type="genus">Pilophoropsidea</tp:taxon-name-part> <tp:taxon-name-part taxon-name-part-type="species">brailovskyi</tp:taxon-name-part></tp:taxon-name></italic> sp. n.</p></tp:treatment-sec><tp:treatment-sec sec-type="Type material"><title>Type material.</title><p>Holotype ♂: <bold>MEXICO:</bold> <bold>Nuevo León:</bold> Chipinque Mesa, near Monterrey, N.L., <named-content xmlns:xlink="http://www.w3.org/1999/xlink" content-type="dwc:verbatimCoordinates" xlink:type="simple">25.60422EN, 100.36137EW</named-content>, 5400’ [1646 m], 22 Jul 1963, H. F. Howden, 1♂ (00286296) (CNC). Paratypes: <bold>MEXICO:</bold> <bold>Nuevo León:</bold> Chipinque Mesa, near Monterrey, N.L., <named-content xmlns:xlink="http://www.w3.org/1999/xlink" content-type="dwc:verbatimCoordinates" xlink:type="simple">25.60422EN, 100.36137EW</named-content>, 5400’ [1646 m], 08 Jul 1963, H. Howden &amp; A. Howden, 1♂ (00286289) (USNM); 22 Jul 1963, H. F. Howden, 5♂♂ (00286291-00286295) (CNC), 1♂ (00286290) (USNM).</p><!--PageBreak--></tp:treatment-sec><tp:treatment-sec><!--Section generated to contain objects referenced in tp:taxon-treatment.--><fig id="F8" position="float" orientation="portrait"><label>Figures 36–47.</label><caption><p><italic><tp:taxon-name><tp:taxon-name-part taxon-name-part-type="genus">Ceratocapsidea</tp:taxon-name-part></tp:taxon-name></italic> spp., dorsal aspects (see Appendix <xref ref-type="app" rid="App1">I</xref> for locality information). <bold>36</bold> <italic><tp:taxon-name><tp:taxon-name-part taxon-name-part-type="genus">Ceratocapsus</tp:taxon-name-part> <tp:taxon-name-part taxon-name-part-type="species">fusiformis</tp:taxon-name-part></tp:taxon-name></italic>, ♂ <bold>37</bold> <italic><tp:taxon-name><tp:taxon-name-part taxon-name-part-type="genus">Ceratocapsus</tp:taxon-name-part> <tp:taxon-name-part taxon-name-part-type="species">fusiformis</tp:taxon-name-part></tp:taxon-name></italic>, ♀ <bold>38</bold> <italic><tp:taxon-name><tp:taxon-name-part taxon-name-part-type="genus">Ceratocapsidea</tp:taxon-name-part> <tp:taxon-name-part taxon-name-part-type="species">holguinensis</tp:taxon-name-part></tp:taxon-name></italic>, ♂ <bold>39</bold> <italic><tp:taxon-name><tp:taxon-name-part taxon-name-part-type="genus">Ceratocapsidea</tp:taxon-name-part> <tp:taxon-name-part taxon-name-part-type="species">nigropicea</tp:taxon-name-part></tp:taxon-name></italic>, ♂ <bold>40</bold> <italic><tp:taxon-name><tp:taxon-name-part taxon-name-part-type="genus">Ceratocapsidea</tp:taxon-name-part> <tp:taxon-name-part taxon-name-part-type="species">nigropicea</tp:taxon-name-part></tp:taxon-name></italic> <bold>41</bold> <italic><tp:taxon-name><tp:taxon-name-part taxon-name-part-type="genus">Ceratocapsidea</tp:taxon-name-part> <tp:taxon-name-part taxon-name-part-type="species">rileyi</tp:taxon-name-part></tp:taxon-name></italic>, ♂ (holotype) <bold>42</bold> <italic><tp:taxon-name><tp:taxon-name-part taxon-name-part-type="genus">Ceratocapsidea</tp:taxon-name-part> <tp:taxon-name-part taxon-name-part-type="species">rufistigma</tp:taxon-name-part></tp:taxon-name></italic>, ♂ <bold>43</bold> <italic><tp:taxon-name><tp:taxon-name-part taxon-name-part-type="genus">Ceratocapsidea</tp:taxon-name-part> <tp:taxon-name-part taxon-name-part-type="species">rufistigma</tp:taxon-name-part></tp:taxon-name></italic> <bold>44</bold> <italic><tp:taxon-name><tp:taxon-name-part taxon-name-part-type="genus">Ceratocapsidea</tp:taxon-name-part> <tp:taxon-name-part taxon-name-part-type="species">taeniola</tp:taxon-name-part></tp:taxon-name></italic>, ♂ (holotype) <bold>45</bold> <italic><tp:taxon-name><tp:taxon-name-part taxon-name-part-type="genus">Ceratocapsidea</tp:taxon-name-part> <tp:taxon-name-part taxon-name-part-type="species">texensis</tp:taxon-name-part></tp:taxon-name></italic>, ♂ (holotype) <bold>46</bold> <italic><tp:taxon-name><tp:taxon-name-part taxon-name-part-type="genus">Ceratocapsidea</tp:taxon-name-part> <tp:taxon-name-part taxon-name-part-type="species">texensis</tp:taxon-name-part></tp:taxon-name></italic>, ♀ (paratype) <bold>47</bold> <italic><tp:taxon-name><tp:taxon-name-part taxon-name-part-type="genus">Ceratocapsidea</tp:taxon-name-part> <tp:taxon-name-part taxon-name-part-type="species">transversa</tp:taxon-name-part></tp:taxon-name></italic>, ♂ (holotype).</p></caption><graphic xmlns:xlink="http://www.w3.org/1999/xlink" xlink:href="zookeys-490-001-g008.jpg" position="float" orientation="portrait" xlink:type="simple" id="oo_40631.jpg"/></fig><app id="App1"><title>Appendix I</title><p>Locality data for specimens in color habitus plates.</p><p><bold>Figures <xref ref-type="fig" rid="F7">24–35</xref>.</bold> <italic><tp:taxon-name><tp:taxon-name-part taxon-name-part-type="genus">Ceratocapsidea</tp:taxon-name-part></tp:taxon-name></italic> spp. <bold>24</bold> <italic><tp:taxon-name><tp:taxon-name-part taxon-name-part-type="genus">Ceratocapsidea</tp:taxon-name-part> <tp:taxon-name-part taxon-name-part-type="species">alayoi</tp:taxon-name-part></tp:taxon-name></italic>, ♂ (paratype: Cuba, Tortugilla, Guantánamo, Jul. 1975, L. B. Zayas) <bold>25</bold> <italic><tp:taxon-name><tp:taxon-name-part taxon-name-part-type="genus">Ceratocapsidea</tp:taxon-name-part> <tp:taxon-name-part taxon-name-part-type="species">bahamaensis</tp:taxon-name-part></tp:taxon-name></italic>, ♂ (paratype: Bahama Isls., New Providence Isl., Nassau, 16 Apr. 1953, E. B. Hayden) <bold>26</bold> <italic><tp:taxon-name><tp:taxon-name-part taxon-name-part-type="genus">Ceratocapsus</tp:taxon-name-part> <tp:taxon-name-part taxon-name-part-type="species">balli</tp:taxon-name-part></tp:taxon-name></italic>, ♂ (USA, Texas, Brazos Co., College Station, E. Riley estate, 18–19 May 2006, K. Menard) <bold>27</bold> <italic><tp:taxon-name><tp:taxon-name-part taxon-name-part-type="genus">Ceratocapsus</tp:taxon-name-part> <tp:taxon-name-part taxon-name-part-type="species">balli</tp:taxon-name-part></tp:taxon-name></italic>, ♂ (lateral aspect) <bold>28</bold> <italic><tp:taxon-name><tp:taxon-name-part taxon-name-part-type="genus">Ceratocapsus</tp:taxon-name-part> <tp:taxon-name-part taxon-name-part-type="species">balli</tp:taxon-name-part></tp:taxon-name></italic>, ♀ (USA, Florida, Volusia Co., Rt. 415, 2 mi. N of Osteen, 27 Apr. 1984, T. J. Henry, J. T. Polhemus, and A. G. Wheeler) <bold>29</bold> <italic><tp:taxon-name><tp:taxon-name-part taxon-name-part-type="genus">Ceratocapsidea</tp:taxon-name-part> <tp:taxon-name-part taxon-name-part-type="species">baranowskii</tp:taxon-name-part></tp:taxon-name></italic>, ♂ (Jamaica, Par. of St. Andrew, 4000 ft., Holywell Forest Camp, 1 Jul. 1972, M. Winegar, blacklight) <bold>30</bold> <italic><tp:taxon-name><tp:taxon-name-part taxon-name-part-type="genus">Ceratocapsidea</tp:taxon-name-part> <tp:taxon-name-part taxon-name-part-type="species">complicata</tp:taxon-name-part></tp:taxon-name></italic>, ♂ (USA, Texas, Llano Co., Ink Lake, Rt. 29 &amp; Jct. to Dam Rd., 12 June 1997, T. J. Henry &amp; J. C. Schaffner) <bold>31</bold> <italic><tp:taxon-name><tp:taxon-name-part taxon-name-part-type="genus">Ceratocapsidea</tp:taxon-name-part> <tp:taxon-name-part taxon-name-part-type="species">complicata</tp:taxon-name-part></tp:taxon-name></italic>, ♀ (allotype: USA, Illinois, Herod, 24 Jul. 1930, Knight &amp; Rose) <bold>32</bold> <italic><tp:taxon-name><tp:taxon-name-part taxon-name-part-type="genus">Ceratocapsidea</tp:taxon-name-part> <tp:taxon-name-part taxon-name-part-type="species">consimilis</tp:taxon-name-part></tp:taxon-name></italic>, ♂ (Jamaica, St. James, Adelphi, 15 Aug. 1966, H. Howden) <bold>33</bold> <italic><tp:taxon-name><tp:taxon-name-part taxon-name-part-type="genus">Ceratocapsidea</tp:taxon-name-part> <tp:taxon-name-part taxon-name-part-type="species">cubana</tp:taxon-name-part></tp:taxon-name></italic>, ♂ (lectotype: Cuba, Stål) <bold>34</bold> <italic><tp:taxon-name><tp:taxon-name-part taxon-name-part-type="genus">Ceratocapsidea</tp:taxon-name-part> <tp:taxon-name-part taxon-name-part-type="species">dominicanensis</tp:taxon-name-part></tp:taxon-name></italic>, ♂ (holotype: Republica Dominicana, San Cristobal Prov., San Cristobal, 5 Aug. 1967, J. C. Schaffner) <bold>35</bold> C. dominicanensis, ♀ (paratype: Republica Dominicana, San Cristobal Prov., San Cristobal, 19 Sept. 1967, L. H. Rolston).</p><p><bold>Figures <xref ref-type="fig" rid="F8">36–47</xref>.</bold> <italic><tp:taxon-name><tp:taxon-name-part taxon-name-part-type="genus">Ceratocapsidea</tp:taxon-name-part></tp:taxon-name></italic> spp. <bold>36</bold> <italic><tp:taxon-name><tp:taxon-name-part taxon-name-part-type="genus">Ceratocapsus</tp:taxon-name-part> <tp:taxon-name-part taxon-name-part-type="species">fusiformis</tp:taxon-name-part></tp:taxon-name></italic>, ♂ (USA, Texas, Brazos Co., College Station, E. Riley Estate, 18–19 May 2006, K. Menard) <bold>37</bold> <italic><tp:taxon-name><tp:taxon-name-part taxon-name-part-type="genus">Ceratocapsus</tp:taxon-name-part> <tp:taxon-name-part taxon-name-part-type="species">fusiformis</tp:taxon-name-part></tp:taxon-name></italic>, ♀ (USA: North Carolina, Mecklenburg Co., Rt. 51, 1 mi. W of Rt. 16, nr. Matthews, 2 Jul. 1976, A. G. Wheeler, Jr.) <bold>38</bold> <italic><tp:taxon-name><tp:taxon-name-part taxon-name-part-type="genus">Ceratocapsidea</tp:taxon-name-part> <tp:taxon-name-part taxon-name-part-type="species">holguinensis</tp:taxon-name-part></tp:taxon-name></italic>, ♂ (Cuba, Soledad nr. Cienfuego, 6–20–VIII, N. Banks) <bold>39</bold> <italic><tp:taxon-name><tp:taxon-name-part taxon-name-part-type="genus">Ceratocapsidea</tp:taxon-name-part> <tp:taxon-name-part taxon-name-part-type="species">nigropicea</tp:taxon-name-part></tp:taxon-name></italic>, ♂ (paralectotype: Jamaica, Mandeville, Apr. 1906, E. P. Van Duzee) <bold>40</bold> <italic><tp:taxon-name><tp:taxon-name-part taxon-name-part-type="genus">Ceratocapsidea</tp:taxon-name-part> <tp:taxon-name-part taxon-name-part-type="species">nigropicea</tp:taxon-name-part></tp:taxon-name></italic>, ♀ (Jamaica, Ft. Clarence, 7 Dec. 1975, L. &amp; C. W. O’Brien &amp; Marshall) <bold>41</bold> <italic><tp:taxon-name><tp:taxon-name-part taxon-name-part-type="genus">Ceratocapsidea</tp:taxon-name-part> <tp:taxon-name-part taxon-name-part-type="species">rileyi</tp:taxon-name-part></tp:taxon-name></italic>, ♂ (holotype: USA, Texas, Kenedy Co., Kenedy Ranch, Jaboncillos Pasture, sand dune area, 21 Apr. 2001, Raber, Riley, &amp; Yoder, uv light) <bold>42</bold> <italic><tp:taxon-name><tp:taxon-name-part taxon-name-part-type="genus">Ceratocapsidea</tp:taxon-name-part> <tp:taxon-name-part taxon-name-part-type="species">rufistigma</tp:taxon-name-part></tp:taxon-name></italic>, ♂ (USA, Florida, Marion Co., Rt. 40, 12 mi. E Lynne, 24 Apr. 1984, T. J. Henry &amp; A. G. Wheeler, Jr, on <italic><tp:taxon-name><tp:taxon-name-part taxon-name-part-type="genus">Pinus</tp:taxon-name-part> <tp:taxon-name-part taxon-name-part-type="species">clausa</tp:taxon-name-part></tp:taxon-name></italic>) <bold>43</bold> <italic><tp:taxon-name><tp:taxon-name-part taxon-name-part-type="genus">Ceratocapsidea</tp:taxon-name-part> <tp:taxon-name-part taxon-name-part-type="species">rufistigma</tp:taxon-name-part></tp:taxon-name></italic>, ♀ (USA, Florida, Sanford, 24 Jul. 1927, E. D. Ball) <bold>44</bold> <italic><tp:taxon-name><tp:taxon-name-part taxon-name-part-type="genus">Ceratocapsidea</tp:taxon-name-part> <tp:taxon-name-part taxon-name-part-type="species">taeniola</tp:taxon-name-part></tp:taxon-name></italic>, ♂  (holotype: Jamaica, Par. of St. Andrew, 4000, Holywell Forest Camp, 11 Aug. 1971, M. Winegar, blacklight) <bold>45</bold> <italic><tp:taxon-name><tp:taxon-name-part taxon-name-part-type="genus">Ceratocapsidea</tp:taxon-name-part> <tp:taxon-name-part taxon-name-part-type="species">texensis</tp:taxon-name-part></tp:taxon-name></italic>, ♂ (holotype: USA, Texas, Cocan, 4 June 1933, P. W. Oman) <bold>46</bold> <italic><tp:taxon-name><tp:taxon-name-part taxon-name-part-type="genus">Ceratocapsidea</tp:taxon-name-part> <tp:taxon-name-part taxon-name-part-type="species">texensis</tp:taxon-name-part></tp:taxon-name></italic>, ♀ (paratype: USA, Texas, Cocan, 4 June 1933, P. W. Oman) <bold>47</bold> <italic><tp:taxon-name><tp:taxon-name-part taxon-name-part-type="genus">Ceratocapsidea</tp:taxon-name-part> <tp:taxon-name-part taxon-name-part-type="species">transversa</tp:taxon-name-part></tp:taxon-name></italic>, ♂ (Mexico, Nuevo León, Chipinque Mesa, 5400’, nr Monterrey, 8 Jul. 1963, H. &amp; A. Howden).</p><p><bold>Figures <xref ref-type="fig" rid="F9">48–59</xref>.</bold> <!--PageBreak--><italic><tp:taxon-name><tp:taxon-name-part taxon-name-part-type="genus">Ceratocapsidea</tp:taxon-name-part></tp:taxon-name></italic> and <italic><tp:taxon-name><tp:taxon-name-part taxon-name-part-type="genus">Pilophoropsidea</tp:taxon-name-part></tp:taxon-name></italic> spp. Figure <xref ref-type="fig" rid="F9">48</xref>, <italic><tp:taxon-name><tp:taxon-name-part taxon-name-part-type="genus">Ceratocapsidea</tp:taxon-name-part> <tp:taxon-name-part taxon-name-part-type="species">variabilis</tp:taxon-name-part></tp:taxon-name></italic>, ♂ (holotype: Jamaica, Par. of St. Andrew, 4000, ft., Holywell Forest Camp, 1 Sept. 1971, M. Winegar). <italic><tp:taxon-name><tp:taxon-name-part taxon-name-part-type="genus">Pilophoropsidea</tp:taxon-name-part></tp:taxon-name></italic> spp. <bold>49–59:</bold> 49, <italic><tp:taxon-name><tp:taxon-name-part taxon-name-part-type="genus">Pilophoropsidea</tp:taxon-name-part> <tp:taxon-name-part taxon-name-part-type="species">barberi</tp:taxon-name-part></tp:taxon-name></italic>,  ♂ (holotype: USA, Arizona, Huachuca Mtns., Jul. 1920) <bold>50</bold> <italic><tp:taxon-name><tp:taxon-name-part taxon-name-part-type="genus">Pilophoropsidea</tp:taxon-name-part> <tp:taxon-name-part taxon-name-part-type="species">brailovskyi</tp:taxon-name-part></tp:taxon-name></italic>,  ♂ (Mexico, Federal District, Temascaltepec, 9 Feb. 1979, H. Brailovsky) <bold>51</bold> <italic><tp:taxon-name><tp:taxon-name-part taxon-name-part-type="genus">Pilophoropsidea</tp:taxon-name-part> <tp:taxon-name-part taxon-name-part-type="species">camela</tp:taxon-name-part></tp:taxon-name></italic>, ♂ (USA, Kentucky, Fulton Co., CR-430, nr Mississippi River, 2.1 mi. N of Sassafras Bridge, 19 June 2001, T. J. Henry &amp; A. G. Wheeler, Jr., on <italic><tp:taxon-name><tp:taxon-name-part taxon-name-part-type="genus">Toxicodendron</tp:taxon-name-part> <tp:taxon-name-part taxon-name-part-type="species">radicans</tp:taxon-name-part></tp:taxon-name></italic>) <bold>52</bold> <italic><tp:taxon-name><tp:taxon-name-part taxon-name-part-type="genus">Pilophoropsidea</tp:taxon-name-part> <tp:taxon-name-part taxon-name-part-type="species">camela</tp:taxon-name-part></tp:taxon-name></italic>, ♂ lateral aspect <bold>53</bold> <italic><tp:taxon-name><tp:taxon-name-part taxon-name-part-type="genus">Pilophoropsidea</tp:taxon-name-part> <tp:taxon-name-part taxon-name-part-type="species">camela</tp:taxon-name-part></tp:taxon-name></italic>, ♀ (USA, Oklahoma, Murray Co., Rt 77 at I-35, W of Dougherty, 316 m, 13 June 1999, T. J. Henry and A. G. Wheeler, Jr.) <bold>54</bold> <italic><tp:taxon-name><tp:taxon-name-part taxon-name-part-type="genus">Pilophoropsidea</tp:taxon-name-part> <tp:taxon-name-part taxon-name-part-type="species">camela</tp:taxon-name-part></tp:taxon-name></italic> (lateral aspect) <bold>55</bold> <italic><tp:taxon-name><tp:taxon-name-part taxon-name-part-type="genus">Pilophoropsidea</tp:taxon-name-part> <tp:taxon-name-part taxon-name-part-type="species">cuneata</tp:taxon-name-part></tp:taxon-name></italic>, ♂ (holotype: Mexico, Chiapas, 27 km. SW of Teopisca, 18 Sept. 1981, Clark &amp; Coe) <bold>56</bold> <italic><tp:taxon-name><tp:taxon-name-part taxon-name-part-type="genus">Pilophoropsidea</tp:taxon-name-part> <tp:taxon-name-part taxon-name-part-type="species">dimidiata</tp:taxon-name-part></tp:taxon-name></italic>, ♂ (Mexico, Durango, 9 mi. W La Ciudad Durango, 9000’, 1 Jul. 1964, L. A. Kelton) <bold>57</bold> <italic><tp:taxon-name><tp:taxon-name-part taxon-name-part-type="genus">Pilophoropsidea</tp:taxon-name-part> <tp:taxon-name-part taxon-name-part-type="species">fascipennis</tp:taxon-name-part></tp:taxon-name></italic>,  ♂ (USA, Arizona, Cochise Co., Chiricahua Mts., SWRS, 5 mi. SW Portal, el. 5300 ft, 22 Aug. 2000, J. C. Schaffner) <bold>58</bold> <italic><tp:taxon-name><tp:taxon-name-part taxon-name-part-type="genus">Pilophoropsidea</tp:taxon-name-part> <tp:taxon-name-part taxon-name-part-type="species">fuscata</tp:taxon-name-part></tp:taxon-name></italic>,  ♂ (paratype: USA, New Mexico, Sante Fe Co., 6 mi. E Tusque, 4 Jul. 1984, J. T. &amp; D. A. Polhemus). 59, <italic><tp:taxon-name><tp:taxon-name-part taxon-name-part-type="genus">Pilophoropsidea</tp:taxon-name-part> <tp:taxon-name-part taxon-name-part-type="species">keltoni</tp:taxon-name-part></tp:taxon-name></italic>, ♂ (Mexico, Durango, 3 mi. E El Salto, 8400’, 21 June 1964, L. A. Kelton).</p><p><bold>Figures <xref ref-type="fig" rid="F10">60–71</xref>.</bold> <italic><tp:taxon-name><tp:taxon-name-part taxon-name-part-type="genus">Pilophoropsidea</tp:taxon-name-part></tp:taxon-name></italic> spp. <bold>60</bold> <italic><tp:taxon-name><tp:taxon-name-part taxon-name-part-type="genus">Pilophoropsidea</tp:taxon-name-part> <tp:taxon-name-part taxon-name-part-type="species">maxima</tp:taxon-name-part></tp:taxon-name></italic>, ♂ (holotype: Mexico, Durange, 10 mi. W of El Salto, 9000’, 10 Aug. 1964, L. A. Kelton) <bold>61</bold> <italic><tp:taxon-name><tp:taxon-name-part taxon-name-part-type="genus">Pilophoropsidea</tp:taxon-name-part> <tp:taxon-name-part taxon-name-part-type="species">pueblaensis</tp:taxon-name-part></tp:taxon-name></italic>, ♂ (holotype: Mexico, Puebla, Apulco, 13 mi. N Zacapoaxtla, 23 Jul. 1985, Jones &amp; Schaffner, at light) <bold>62</bold> <italic><tp:taxon-name><tp:taxon-name-part taxon-name-part-type="genus">Pilophoropsidea</tp:taxon-name-part> <tp:taxon-name-part taxon-name-part-type="species">schaffneri</tp:taxon-name-part></tp:taxon-name></italic>, ♂ (holotype: Mexico, San Luis Potosi, 28.5 mi. N of Huazache, 4 Jul. 1985, Jones &amp; Schaffner) <bold>63</bold> <italic><tp:taxon-name><tp:taxon-name-part taxon-name-part-type="genus">Pilophoropsidea</tp:taxon-name-part> <tp:taxon-name-part taxon-name-part-type="species">schaffneri</tp:taxon-name-part></tp:taxon-name></italic>, ♂ (holotype, lateral aspect). 64, <italic><tp:taxon-name><tp:taxon-name-part taxon-name-part-type="genus">Pilophoropsidea</tp:taxon-name-part> <tp:taxon-name-part taxon-name-part-type="species">schaffneri</tp:taxon-name-part></tp:taxon-name></italic>, ♀ (paratype: Mexico, San Luis Potosi, 28.5 mi. N of Huazache, 4 Jul. 1985, Jones &amp; Schaffner) <bold>65</bold> <italic><tp:taxon-name><tp:taxon-name-part taxon-name-part-type="genus">Pilophoropsidea</tp:taxon-name-part> <tp:taxon-name-part taxon-name-part-type="species">schaffneri</tp:taxon-name-part></tp:taxon-name></italic>, ♀ (lateral aspect) <bold>66</bold> <italic><tp:taxon-name><tp:taxon-name-part taxon-name-part-type="genus">Pilophoropsidea</tp:taxon-name-part> <tp:taxon-name-part taxon-name-part-type="species">serrata</tp:taxon-name-part></tp:taxon-name></italic>, ♂ (holotype: Mexico, Michoacan, 6 mi. N of Cheran, 7–8 Jul. 1985, Jones &amp; Schaffner) <bold>67</bold> <italic><tp:taxon-name><tp:taxon-name-part taxon-name-part-type="genus">Pilophoropsidea</tp:taxon-name-part> <tp:taxon-name-part taxon-name-part-type="species">touchetae</tp:taxon-name-part></tp:taxon-name></italic>, ♂ (holotype: Mexico, Puebla, 5.8 mi. NW of Telixtlahuaca, 21 Jul. 1987, Kovarik &amp; Schaffner) <bold>68</bold> <italic><tp:taxon-name><tp:taxon-name-part taxon-name-part-type="genus">Pilophoropsidea</tp:taxon-name-part> <tp:taxon-name-part taxon-name-part-type="species">truncata</tp:taxon-name-part></tp:taxon-name></italic>, ♂ (holotype: Mexico, Guerrero, 6.2 mi. SW of Xochipala, el. 5670 ft., 6 Jul. 1987, Kovarik &amp; Schaffner) <bold>69</bold> <italic><tp:taxon-name><tp:taxon-name-part taxon-name-part-type="genus">Pilophoropsidea</tp:taxon-name-part> <tp:taxon-name-part taxon-name-part-type="species">truncata</tp:taxon-name-part></tp:taxon-name></italic>, ♂ (lateral aspect) <bold>70</bold> <italic><tp:taxon-name><tp:taxon-name-part taxon-name-part-type="genus">Pilophoropsidea</tp:taxon-name-part> <tp:taxon-name-part taxon-name-part-type="species">tuberculata</tp:taxon-name-part></tp:taxon-name></italic>, ♂ (holotype: Mexico, Guerrero, 6.2 mi. SW of Xochipala, el. 5670 ft., 6 Jul. 1987, Kovarik &amp; Schaffner). 71, <italic><tp:taxon-name><tp:taxon-name-part taxon-name-part-type="genus">Pilophoropsidea</tp:taxon-name-part> <tp:taxon-name-part taxon-name-part-type="species">tuberculata</tp:taxon-name-part></tp:taxon-name></italic>, ♀ (paratype: Mexico, Guerrero, 6.2 mi. SW of Xochipala, el. 5670 ft., 6 Jul. 1987, Kovarik &amp; Schaffner).</p><p><bold>Figures <xref ref-type="fig" rid="F11">72–83</xref>.</bold> <italic><tp:taxon-name><tp:taxon-name-part taxon-name-part-type="genus">Pilophoropsidea</tp:taxon-name-part></tp:taxon-name></italic> and <italic><tp:taxon-name><tp:taxon-name-part taxon-name-part-type="genus">Pilophoropsis</tp:taxon-name-part></tp:taxon-name></italic> spp. <bold>72</bold> <italic><tp:taxon-name><tp:taxon-name-part taxon-name-part-type="genus">Pilophoropsidea</tp:taxon-name-part> <tp:taxon-name-part taxon-name-part-type="species">tuberculata</tp:taxon-name-part></tp:taxon-name></italic>, ♀ (lateral aspect). <italic><tp:taxon-name><tp:taxon-name-part taxon-name-part-type="genus">Pilophoropsis</tp:taxon-name-part></tp:taxon-name></italic> spp. <bold>73–83:</bold> <bold>73</bold> <italic><tp:taxon-name><tp:taxon-name-part taxon-name-part-type="genus">Pilophoropsis</tp:taxon-name-part> <tp:taxon-name-part taxon-name-part-type="species">bejeanae</tp:taxon-name-part></tp:taxon-name></italic>, ♂ (holotype: Intercepted at Nogales, Arizona, on tomatoes from Mexico, 27 Dec. 1941) <bold>74</bold> <italic><tp:taxon-name><tp:taxon-name-part taxon-name-part-type="genus">Pilophoropsis</tp:taxon-name-part> <tp:taxon-name-part taxon-name-part-type="species">brachyptera</tp:taxon-name-part></tp:taxon-name></italic>, ♂ (USA, Arizona, Pima Co., Lower Santa Rita Range, ne Sahuarita, 11 Apr. 1989, T. J. Henry &amp; A. G. Wheeler, on Prosopis sp.) <bold>75</bold> <italic><tp:taxon-name><tp:taxon-name-part taxon-name-part-type="genus">Pilophoropsis</tp:taxon-name-part> <tp:taxon-name-part taxon-name-part-type="species">brachyptera</tp:taxon-name-part></tp:taxon-name></italic>, ♀ (USA, Arizona, 4 mi. S of I-100, along R 82, 2 June 1997, T. J. Henry &amp; A. G. Wheeler, on <italic><tp:taxon-name><tp:taxon-name-part taxon-name-part-type="genus">Prosopis</tp:taxon-name-part></tp:taxon-name></italic> sp.) <bold>76</bold> <italic><tp:taxon-name><tp:taxon-name-part taxon-name-part-type="genus">Pilophoropsis</tp:taxon-name-part> <tp:taxon-name-part taxon-name-part-type="species">cunealis</tp:taxon-name-part></tp:taxon-name></italic>, ♂ (holotype: Mexico, Oaxaca, Puerto Escondido, 15 Jul. 1985, Jones &amp; Schaffner, on <italic><tp:taxon-name><tp:taxon-name-part taxon-name-part-type="genus">Acacia</tp:taxon-name-part> <tp:taxon-name-part taxon-name-part-type="species">cochliacantha</tp:taxon-name-part></tp:taxon-name></italic>) <bold>77</bold> <italic><tp:taxon-name><tp:taxon-name-part taxon-name-part-type="genus">Pilophoropsis</tp:taxon-name-part> <tp:taxon-name-part taxon-name-part-type="species">cunealis</tp:taxon-name-part></tp:taxon-name></italic>, ♀ (paratype: Mexico, Oaxaca, Puerto Escondido, 15 Jul. 1985, Jones &amp; Schaffner, on <italic><tp:taxon-name><tp:taxon-name-part taxon-name-part-type="genus">Acacia</tp:taxon-name-part> <tp:taxon-name-part taxon-name-part-type="species">cochliacantha</tp:taxon-name-part></tp:taxon-name></italic>) <bold>78</bold> <italic><tp:taxon-name><tp:taxon-name-part taxon-name-part-type="genus">Pilophoropsis</tp:taxon-name-part> <tp:taxon-name-part taxon-name-part-type="species">cunealis</tp:taxon-name-part></tp:taxon-name></italic>, ♀ (lateral aspect) <bold>79</bold> <italic><tp:taxon-name><tp:taxon-name-part taxon-name-part-type="genus">Pilophoropsis</tp:taxon-name-part> <tp:taxon-name-part taxon-name-part-type="species">nicholi</tp:taxon-name-part></tp:taxon-name></italic>, ♂ (Mexico, Jalisco, Puerto Vallarta, 8 Dec. 1984, G. E. Bohart) <bold>80</bold> <italic><tp:taxon-name><tp:taxon-name-part taxon-name-part-type="genus">Pilophoropsis</tp:taxon-name-part> <tp:taxon-name-part taxon-name-part-type="species">nicholi</tp:taxon-name-part></tp:taxon-name></italic>, ♀ (USA, Arizona, Santa Rita Mts., 16 May 1928, alt. 4000’, A. A. Nichol) <bold>81</bold> <italic><tp:taxon-name><tp:taxon-name-part taxon-name-part-type="species">nicholi</tp:taxon-name-part></tp:taxon-name></italic>, ♀ (lateral aspect) <bold>82</bold> <italic><tp:taxon-name><tp:taxon-name-part taxon-name-part-type="genus">Pilophoropsis</tp:taxon-name-part> <tp:taxon-name-part taxon-name-part-type="species">quercicola</tp:taxon-name-part></tp:taxon-name></italic>, ♂ (holotype: USA, Arizona, Cochise Co., Ash Canyon Rd., nr Rt. 92, S of Sierra Vista, 4 June 1997, T. J. Henry &amp; A. G. Wheeler, on <italic><tp:taxon-name><tp:taxon-name-part taxon-name-part-type="genus">Quercus</tp:taxon-name-part> <tp:taxon-name-part taxon-name-part-type="species">longifolia</tp:taxon-name-part></tp:taxon-name></italic>) <bold>83</bold> <italic><tp:taxon-name><tp:taxon-name-part taxon-name-part-type="genus">Pilophoropsis</tp:taxon-name-part> <tp:taxon-name-part taxon-name-part-type="species">quercicola</tp:taxon-name-part></tp:taxon-name></italic>, ♀ (paratype: USA, Arizona, Cochise Co., Ash Canyon Rd., nr Rt. 92, S of Sierra Vista, 4 June 1997, T. J. Henry &amp; A. G. Wheeler, on <italic><tp:taxon-name><tp:taxon-name-part taxon-name-part-type="genus">Quercus</tp:taxon-name-part> <tp:taxon-name-part taxon-name-part-type="species">longifolia</tp:taxon-name-part></tp:taxon-name></italic>).</p><p><bold>Figures <xref ref-type="fig" rid="F12">84–94</xref>.</bold> <!--PageBreak--><italic><tp:taxon-name><tp:taxon-name-part taxon-name-part-type="genus">Pilophoropsis</tp:taxon-name-part></tp:taxon-name></italic>, <italic><tp:taxon-name><tp:taxon-name-part taxon-name-part-type="genus">Pilophoropsita</tp:taxon-name-part></tp:taxon-name></italic>, and <italic><tp:taxon-name><tp:taxon-name-part taxon-name-part-type="genus">Renodaeus</tp:taxon-name-part></tp:taxon-name></italic> spp. <bold>84</bold> <italic><tp:taxon-name><tp:taxon-name-part taxon-name-part-type="genus">Pilophoropsis</tp:taxon-name-part> <tp:taxon-name-part taxon-name-part-type="species">texana</tp:taxon-name-part></tp:taxon-name></italic>, ♂ <bold>85</bold> <italic><tp:taxon-name><tp:taxon-name-part taxon-name-part-type="genus">Pilophoropsis</tp:taxon-name-part> <tp:taxon-name-part taxon-name-part-type="species">texana</tp:taxon-name-part></tp:taxon-name></italic>, ♀ (holotype: USA, Texas, Brownsville, Esperanza Ranch, no date) <bold>86–88:</bold> <bold>86</bold> <italic><tp:taxon-name><tp:taxon-name-part taxon-name-part-type="genus">Pilophoropsita</tp:taxon-name-part> <tp:taxon-name-part taxon-name-part-type="species">schaffneri</tp:taxon-name-part></tp:taxon-name></italic>, ♂ (paratype: Mexico, Oaxaca, 3.3 mi. E Rio Hondo, 5 Aug. 1980, Schaffner, Weaver, &amp; Friedlander) <bold>87</bold> <italic><tp:taxon-name><tp:taxon-name-part taxon-name-part-type="genus">Pilophoropsidea</tp:taxon-name-part> <tp:taxon-name-part taxon-name-part-type="species">schaffneri</tp:taxon-name-part></tp:taxon-name></italic>, ♂ (lateral aspect) <bold>88</bold> <italic><tp:taxon-name><tp:taxon-name-part taxon-name-part-type="genus">Pilophoropsidea</tp:taxon-name-part> <tp:taxon-name-part taxon-name-part-type="species">schaffneri</tp:taxon-name-part></tp:taxon-name></italic>, ♀ (paratype: Mexico, Oaxaca, Puerto Escondido, 15 Jul. 1985, Jones &amp; Schaffner) <bold>89–92:</bold> <italic><tp:taxon-name><tp:taxon-name-part taxon-name-part-type="genus">Renodaeus</tp:taxon-name-part></tp:taxon-name></italic> spp. <bold>89</bold> <italic><tp:taxon-name><tp:taxon-name-part taxon-name-part-type="genus">Renodaeus</tp:taxon-name-part> <tp:taxon-name-part taxon-name-part-type="species">ficarius</tp:taxon-name-part></tp:taxon-name></italic> ♀ (lectotype: Guatemala, Cerro Zunil) <bold>90</bold> <italic><tp:taxon-name><tp:taxon-name-part taxon-name-part-type="genus">Renodaeus</tp:taxon-name-part> <tp:taxon-name-part taxon-name-part-type="species">mimeticus</tp:taxon-name-part></tp:taxon-name></italic>, ♂ (Ecuador, Orellana Prov., Tiputini Biological Station, 216 m, 27 Oct. 1998, T. L. Erwin, et al., taken in insecticidal fogging) <bold>91</bold> <italic><tp:taxon-name><tp:taxon-name-part taxon-name-part-type="genus">Renodaeus</tp:taxon-name-part> <tp:taxon-name-part taxon-name-part-type="species">mimeticus</tp:taxon-name-part></tp:taxon-name></italic>, ♂ (lateral aspect) <bold>92</bold> <italic><tp:taxon-name><tp:taxon-name-part taxon-name-part-type="genus">Renodaeus</tp:taxon-name-part> <tp:taxon-name-part taxon-name-part-type="species">mimeticus</tp:taxon-name-part></tp:taxon-name></italic>, ♀ (Ecuador, Orellana Prov., Tiputini Biological Station, 216 m, 27 Oct. 1998, T. L. Erwin, et al., taken in insecticidal fogging) <bold>93–94:</bold> <bold>93</bold> <italic><tp:taxon-name><tp:taxon-name-part taxon-name-part-type="genus">Marinonicoris</tp:taxon-name-part> <tp:taxon-name-part taxon-name-part-type="species">myrmecoides</tp:taxon-name-part></tp:taxon-name></italic>, ♂ (Argentina, Missiones, Dept. Concep., Sta. Marla, M. J. Viana) <bold>94</bold> <italic><tp:taxon-name><tp:taxon-name-part taxon-name-part-type="genus">Marinonicoris</tp:taxon-name-part> <tp:taxon-name-part taxon-name-part-type="species">myrmecoides</tp:taxon-name-part></tp:taxon-name></italic>, ♀ ((Argentina, Missiones, Dept. Concep., Sta. Marla, M. J. Viana).</p><p><bold>Figures <xref ref-type="fig" rid="F13">95–106</xref>.</bold> <italic><tp:taxon-name><tp:taxon-name-part taxon-name-part-type="genus">Zanchisme</tp:taxon-name-part></tp:taxon-name></italic> and <italic><tp:taxon-name><tp:taxon-name-part taxon-name-part-type="genus">Zanchismeopsidea</tp:taxon-name-part></tp:taxon-name></italic> spp. <bold>95–104:</bold> <italic><tp:taxon-name><tp:taxon-name-part taxon-name-part-type="genus">Zanchisme</tp:taxon-name-part></tp:taxon-name></italic> spp. <bold>95</bold> <italic><tp:taxon-name><tp:taxon-name-part taxon-name-part-type="genus">Zanchisme</tp:taxon-name-part> <tp:taxon-name-part taxon-name-part-type="species">dromidarus</tp:taxon-name-part></tp:taxon-name></italic>, ♂; (Colombia, Bolivar, Cartogena, 8 Oct. 1971, G. E. Bohart) <bold>96</bold> <italic><tp:taxon-name><tp:taxon-name-part taxon-name-part-type="genus">Zanchisme</tp:taxon-name-part> <tp:taxon-name-part taxon-name-part-type="species">dromedarius</tp:taxon-name-part></tp:taxon-name></italic>, ♂ (lateral aspect) <bold>97</bold> <italic><tp:taxon-name><tp:taxon-name-part taxon-name-part-type="genus">Zanchisme</tp:taxon-name-part> <tp:taxon-name-part taxon-name-part-type="species">dromedarius</tp:taxon-name-part></tp:taxon-name></italic>, ♀ (Colombia, Mgd., Rio Frio, Mar. 1937, Darlington) <bold>98</bold> <italic><tp:taxon-name><tp:taxon-name-part taxon-name-part-type="genus">Zanchisme</tp:taxon-name-part> <tp:taxon-name-part taxon-name-part-type="species">inermis</tp:taxon-name-part></tp:taxon-name></italic>, ♂ (Costa Rica, Guanacaste, S. of Caños, 9–14 Mar. 1990, F. D. Parker) <bold>99</bold> <italic><tp:taxon-name><tp:taxon-name-part taxon-name-part-type="genus">Zanchisme</tp:taxon-name-part> <tp:taxon-name-part taxon-name-part-type="species">inermis</tp:taxon-name-part></tp:taxon-name></italic>, ♀ (Mexico, Guerrero, Barra Vieja, 5 Mar. 1986, H. Miranda) <bold>100</bold> <italic><tp:taxon-name><tp:taxon-name-part taxon-name-part-type="genus">Zanchisme</tp:taxon-name-part> <tp:taxon-name-part taxon-name-part-type="species">illustris</tp:taxon-name-part></tp:taxon-name></italic>, ♂ (Jamaica, Ft. Clarence, 7 Dec. 1975, O’Brien &amp; Marshall) <bold>101</bold> <italic><tp:taxon-name><tp:taxon-name-part taxon-name-part-type="genus">Zanchisme</tp:taxon-name-part> <tp:taxon-name-part taxon-name-part-type="species">illustris</tp:taxon-name-part></tp:taxon-name></italic>, ♀ (Jamaica, Montego Bay, 15 Mar. 1911, no collector info.) <bold>102</bold> <italic><tp:taxon-name><tp:taxon-name-part taxon-name-part-type="genus">Zanchisme</tp:taxon-name-part> <tp:taxon-name-part taxon-name-part-type="species">mexicanus</tp:taxon-name-part></tp:taxon-name></italic>, ♂ (Mexico, Chiapas, E of Cintalapa, 11 July 1991, R. W. Jones) <bold>103</bold> <italic><tp:taxon-name><tp:taxon-name-part taxon-name-part-type="genus">Zanchisme</tp:taxon-name-part> <tp:taxon-name-part taxon-name-part-type="species">mexicanus</tp:taxon-name-part></tp:taxon-name></italic>, ♂ (lateral aspect) <bold>104</bold> <italic><tp:taxon-name><tp:taxon-name-part taxon-name-part-type="genus">Zanchisme</tp:taxon-name-part> <tp:taxon-name-part taxon-name-part-type="species">mexicanus</tp:taxon-name-part></tp:taxon-name></italic>, ♀ (Panama, Canal Zone, Farfan Beach, 15 July 1976, W. E. Clark) <bold>105</bold> <italic><tp:taxon-name><tp:taxon-name-part taxon-name-part-type="genus">Zanchisme</tp:taxon-name-part> <tp:taxon-name-part taxon-name-part-type="species">mexicanus</tp:taxon-name-part></tp:taxon-name></italic>, ♀ (lateral aspect) <bold>105–106:</bold> <bold>104</bold> <italic><tp:taxon-name><tp:taxon-name-part taxon-name-part-type="genus">Zanchismeopsidea</tp:taxon-name-part> <tp:taxon-name-part taxon-name-part-type="species">diegoi</tp:taxon-name-part></tp:taxon-name></italic>, ♂ (holotype: Argentina, Santiago Del Estero, Añatuya, Mar. 1999, D. J. Carpintero) <bold>105</bold> <italic><tp:taxon-name><tp:taxon-name-part taxon-name-part-type="genus">Zanchismeopsidea</tp:taxon-name-part> <tp:taxon-name-part taxon-name-part-type="species">diegoi</tp:taxon-name-part></tp:taxon-name></italic>, ♂ (lateral aspect).</p></app><fig id="F30" position="float" orientation="portrait"><label>Figures 200–207.</label><caption><p>Male genitalia of <italic><tp:taxon-name><tp:taxon-name-part taxon-name-part-type="genus">Ceratocapsidea</tp:taxon-name-part></tp:taxon-name></italic> spp. <bold>200–203:</bold> <italic><tp:taxon-name><tp:taxon-name-part taxon-name-part-type="genus">Ceratocapsidea</tp:taxon-name-part> <tp:taxon-name-part taxon-name-part-type="species">texensis</tp:taxon-name-part></tp:taxon-name></italic> <bold>200</bold> left paramere <bold>201</bold> phallotheca and endosoma <bold>202</bold> right paramere, anterior aspect <bold>203</bold> right paramere, caudal aspect <bold>204–207:</bold> <italic><tp:taxon-name><tp:taxon-name-part taxon-name-part-type="genus">Ceratocapsidea</tp:taxon-name-part> <tp:taxon-name-part taxon-name-part-type="species">transversa</tp:taxon-name-part></tp:taxon-name></italic> <bold>204</bold> left paramere <bold>205</bold> endosoma and phallotheca <bold>206</bold> right paramere, anterior aspect <bold>207</bold> right paramere, caudal aspect.</p></caption><graphic xmlns:xlink="http://www.w3.org/1999/xlink" xlink:href="zookeys-490-001-g030.jpg" position="float" orientation="portrait" xlink:type="simple" id="oo_40653.jpg"/></fig></tp:treatment-sec></tp:taxon-treatment>
