# Supplementary material for: Revision of the Ceratocapsine Renodaeus group: Marinonicoris, Pilophoropsis, Renodaeus, and Zanchisme, with descriptions of four new genera (Heteroptera, Miridae, Orthotylinae)
Source: Zookeys. 2015 Mar 25;(490):1–156. doi: 10.3897/zookeys.490.8880 (PMC4389182; doi:10.3897/zookeys.490.8880)
Supplement: XML Treatment for Marinonicoris myrmecoides [file zookeys.490.8880-treatment20.xml]

<!DOCTYPE tp:taxon-treatment
  PUBLIC "-//TaxonX//DTD Taxonomic Treatment Publishing DTD v0 20100105//EN" "tax-treatment-NSO.dtd">
<tp:taxon-treatment xmlns:tp="http://www.plazi.org/taxpub"><tp:treatment-meta><kwd-group><label>Taxon classification</label><kwd><named-content content-type="kingdom">Animalia</named-content></kwd><kwd><named-content content-type="order">Hemiptera</named-content></kwd><kwd><named-content content-type="family">Miridae</named-content></kwd></kwd-group><mixed-citation publication-type="journal"><person-group><name><surname>Henry</surname><given-names>Thomas J.</given-names></name></person-group><article-title>Revision of the Ceratocapsine <italic><tp:taxon-name><tp:taxon-name-part taxon-name-part-type="genus">Renodaeus</tp:taxon-name-part></tp:taxon-name></italic> group: <italic><tp:taxon-name><tp:taxon-name-part taxon-name-part-type="genus">Marinonicoris</tp:taxon-name-part></tp:taxon-name></italic>, <italic><tp:taxon-name><tp:taxon-name-part taxon-name-part-type="genus">Pilophoropsis</tp:taxon-name-part></tp:taxon-name></italic>, <italic><tp:taxon-name><tp:taxon-name-part taxon-name-part-type="genus">Renodaeus</tp:taxon-name-part></tp:taxon-name></italic>, and <italic><tp:taxon-name><tp:taxon-name-part taxon-name-part-type="genus">Zanchisme</tp:taxon-name-part></tp:taxon-name></italic>, with descriptions of four new genera (<tp:taxon-name><tp:taxon-name-part taxon-name-part-type="suborder">Heteroptera</tp:taxon-name-part></tp:taxon-name>, <tp:taxon-name><tp:taxon-name-part taxon-name-part-type="family">Miridae</tp:taxon-name-part></tp:taxon-name>, <tp:taxon-name><tp:taxon-name-part taxon-name-part-type="subfamily">Orthotylinae</tp:taxon-name-part></tp:taxon-name>)</article-title><source>Zookeys</source><day>25</day><month>3</month><year>2015</year><volume>2015</volume><issue>490</issue><fpage>1</fpage><lpage>156</lpage><pub-id pub-id-type="doi">10.3897/zookeys.490.8880</pub-id></mixed-citation></tp:treatment-meta><tp:nomenclature><tp:taxon-name>
                            <tp:taxon-name-part taxon-name-part-type="genus">Marinonicoris</tp:taxon-name-part>
                            <tp:taxon-name-part taxon-name-part-type="species">myrmecoides</tp:taxon-name-part>
                        </tp:taxon-name><tp:taxon-authority>Carvalho</tp:taxon-authority><xref ref-type="fig" rid="F12">Figs 93</xref><xref ref-type="fig" rid="F12">, 94</xref><xref ref-type="fig" rid="F42">, 280–282</xref><tp:nomenclature-citation-list><tp:nomenclature-citation><tp:taxon-name><tp:taxon-name-part taxon-name-part-type="genus">Marinonicoris</tp:taxon-name-part> <tp:taxon-name-part taxon-name-part-type="species">myrmecoides</tp:taxon-name-part></tp:taxon-name><comment> Carvalho, 1988: 877 (orig. descrip.); <xref ref-type="bibr" rid="B16">Carvalho and Froeschner 1990</xref>: 328 (type data, depository); <xref ref-type="bibr" rid="B58">Schuh 1995</xref>: 141 (cat.); <xref ref-type="bibr" rid="B6">Carpintero et al. 2006</xref>: 8 (list, distr.).</comment></tp:nomenclature-citation></tp:nomenclature-citation-list></tp:nomenclature><tp:treatment-sec sec-type="Diagnosis"><title>Diagnosis.</title><p>This species (Figs <xref ref-type="fig" rid="F12">93</xref>, <xref ref-type="fig" rid="F12">94</xref>) is recognized by the generic characters, including the swollen pronotum, constricted hemelytra, the golden and silvery scale-like setae on the clavus and corium, the lack of erect, bristle-like dorsal setae, and the male genitalia, especially the parameres (Figs <xref ref-type="fig" rid="F42">280</xref>, <xref ref-type="fig" rid="F42">282</xref>).</p></tp:treatment-sec><tp:treatment-sec sec-type="Description"><title>Description.</title><p><italic>Male</italic> (n = 2): Length 2.98–3.36 mm, width 1.14–1.18 mm. <italic>Head</italic>: Width 0.72–0.77 mm, interocular width 0.30–0.34 mm. <italic>Labium</italic>: Imbedded in glue. <italic>Antenna</italic>: Segment I, length 0.16–0.21 mm; II, 0.51–0.58 mm; III, 0.30–0.37 mm; IV, 0.34–0.40 mm. <italic>Pronotum</italic>: Length 0.51–0.58 mm, basal width 0.91–1.04 mm.</p><!--PageBreak--><p><italic>Coloration</italic>: <italic>Head</italic>: yellow brown to dark brown. <italic>Antenna</italic>: Segment I yellowish brown, with a red streak on inner margin; segments II–IV dark brown. <italic>Pronotum</italic>: Dark brown, area around calli sometimes slightly paler brown. <italic>Scutellum</italic>: Brown. <italic>Hemelytron</italic>: Dark brown, area on basal half of corium and clavus appearing paler brown because of setal coloration. <italic>Ventral surface</italic>: Thoracic area yellowish brown, mesopleural area with a glaucous sheen; abdomen dark brown to fuscous, glaucous stridulatory patch distinct. <italic>Ostiolar evaporative area</italic>: Dark brown, with a red knob at middle of auricle. <italic>Legs</italic>: Dark brown, apices of hind femora and tibiae and all of tarsi and claws pale yellowish brown.</p><p><italic>Structure, texture, and vestiture</italic>: As in generic description. Head, pronotum, and hemelytra shiny. <italic>Labium</italic>: Extending about to hind coxae or base of abdomen. Each hemelytron with two rows of silvery scale-like setae, one across the base of the corium and clavus, and one across the middle of the corium and apex of the clavus; area between densely covered with golden scale-like setae (but lacking erect, bristle-like setae).</p><p><italic>Male genitalia</italic>: <italic>Left paramere</italic> (Fig. <xref ref-type="fig" rid="F42">280</xref>): Elongate, distal stem-like, with beak-like apex elongate, basal half stouter with a short, slender, apically rounded arm. <italic>Right paramere</italic> (Fig. <xref ref-type="fig" rid="F42">282</xref>): Stout, with a slender, apically bifid arm near base. <italic>Phallotheca</italic> (Fig. <xref ref-type="fig" rid="F42">281</xref>): Stout, apex with three comb-like processes.</p><p><italic>Female</italic> (n = 4): Length 2.62–2.98 mm, width 1.02–1.18 mm. <italic>Head</italic>: Width 0.70–0.72 mm, interocular width 0.30–0.35 mm. <italic>Labium</italic>: Imbedded in glue. <italic>Antenna</italic>: Segment I, length 0.16–0.18 mm; II, 0.50–0.53 mm; III, 0.55 (others missing) mm; IV missing. <italic>Pronotum</italic>: Length 1.00–1.03 mm, basal width 0.80–0.91 mm. Similar to male in color, texture, and vestiture.</p></tp:treatment-sec><tp:treatment-sec sec-type="Distribution"><title>Distribution.</title><p>Previously known only from the holotype taken in Paraná, Brazil. <xref ref-type="bibr" rid="B6">Carpintero et al. (2006)</xref> reported specimens from Argentina, Paraguay, and Uruguay. Rio Grande Norte is a new Brazilian state record.</p></tp:treatment-sec><tp:treatment-sec sec-type="Host"><title>Host.</title><p>Unknown.</p></tp:treatment-sec><tp:treatment-sec sec-type="Discussion"><title>Discussion.</title><p>The holotype, though not borrowed, was examined during a visit to the Museu Nacional collection (MNHN) in Rio de Janeiro. This species is easily distinguished by the structure of the male genitalia.</p></tp:treatment-sec><tp:treatment-sec sec-type="Type material examined"><title>Type material examined.</title><p>Holotype ♂, <bold>BRAZIL:</bold> <bold><italic>Paraná</italic>:</bold> Telêmaco Borba, Reserva Samuel Kalbin, [<named-content xmlns:xlink="http://www.w3.org/1999/xlink" content-type="dwc:verbatimCoordinates" xlink:type="simple">24.35ES 50.6167EW</named-content>], 669 m, 02 Nov 1986, Lev. Ent. Profau Par, lâmpada (00175020) (MNRJ).</p></tp:treatment-sec><tp:treatment-sec sec-type="Other specimens examined"><title>Other specimens examined.</title><p><bold>ARGENTINA:</bold> <bold>Chaco:</bold> Fontana, Unknown, 1♀ (00071514) (USNM); 1♂, Martin Garcia Isl., Buenos Aires Prov., Nov. 96, M. C. Coscarón (MACN); 1♂, Arroya Martires, Misiones, Aug. 1995, D. L.Carpintero (MACN); 1♀, Corrientes Prov., Bella Vista, June 1936 (MACN). <bold>BRAZIL:</bold> <bold>Sao Paulo:</bold> Piracicaba, <named-content xmlns:xlink="http://www.w3.org/1999/xlink" content-type="dwc:verbatimCoordinates" xlink:type="simple">22.73931ES 47.655EW</named-content>, Unknown, 1♀ (00071513) (USNM). 1♂, Natal, Rio Grand Norte, Feb. 1952, M. Alvarenga (MNHN). <bold>PARAGUAY:</bold> 1♂, Arroya Aguapey, Mar. 1994, D. L. Carpintero (MACN). <bold>URUGUAY:</bold> 1♀, Rivera Dept., Sierra and Arroya de al Aurora, 12 Jan. 1971 (MACN).</p></tp:treatment-sec><tp:treatment-sec><!--Section generated to contain objects referenced in tp:taxon-treatment.--><fig id="F12" position="float" orientation="portrait"><label>Figures 84–94.</label><caption><p><italic><tp:taxon-name><tp:taxon-name-part taxon-name-part-type="genus">Pilophoropsis</tp:taxon-name-part></tp:taxon-name></italic>, <italic><tp:taxon-name><tp:taxon-name-part taxon-name-part-type="genus">Pilophoropsita</tp:taxon-name-part></tp:taxon-name></italic>, <italic><tp:taxon-name><tp:taxon-name-part taxon-name-part-type="genus">Renodaeus</tp:taxon-name-part></tp:taxon-name></italic>, and <italic><tp:taxon-name><tp:taxon-name-part taxon-name-part-type="genus">Marinonicoris</tp:taxon-name-part></tp:taxon-name></italic> spp., dorsal aspects, except as noted <bold>84–85:</bold> <bold>84</bold> <italic><tp:taxon-name><tp:taxon-name-part taxon-name-part-type="genus">Pilophoropsis</tp:taxon-name-part> <tp:taxon-name-part taxon-name-part-type="species">texana</tp:taxon-name-part></tp:taxon-name></italic>, ♂ <bold>85</bold> <italic><tp:taxon-name><tp:taxon-name-part taxon-name-part-type="genus">Pilophoropsis</tp:taxon-name-part> <tp:taxon-name-part taxon-name-part-type="species">texana</tp:taxon-name-part></tp:taxon-name></italic>, <bold>86–88:</bold> <bold>86</bold> <italic><tp:taxon-name><tp:taxon-name-part taxon-name-part-type="genus">Pilophoropsita</tp:taxon-name-part> <tp:taxon-name-part taxon-name-part-type="species">schaffneri</tp:taxon-name-part></tp:taxon-name></italic>, ♂ <bold>87</bold> <italic><tp:taxon-name><tp:taxon-name-part taxon-name-part-type="genus">Pilophoropsidea</tp:taxon-name-part> <tp:taxon-name-part taxon-name-part-type="species">schaffneri</tp:taxon-name-part></tp:taxon-name></italic>, ♂ (lateral aspect) <bold>88</bold> <italic><tp:taxon-name><tp:taxon-name-part taxon-name-part-type="genus">Pilophoropsidea</tp:taxon-name-part> <tp:taxon-name-part taxon-name-part-type="species">schaffneri</tp:taxon-name-part></tp:taxon-name></italic>, ♀ <bold>89–92:</bold> <italic><tp:taxon-name><tp:taxon-name-part taxon-name-part-type="genus">Renodaeus</tp:taxon-name-part></tp:taxon-name></italic> spp. <bold>89</bold> <italic><tp:taxon-name><tp:taxon-name-part taxon-name-part-type="genus">Renodaeus</tp:taxon-name-part> <tp:taxon-name-part taxon-name-part-type="species">ficarius</tp:taxon-name-part></tp:taxon-name></italic> ♀ <bold>90</bold> <italic><tp:taxon-name><tp:taxon-name-part taxon-name-part-type="genus">Renodaeus</tp:taxon-name-part> <tp:taxon-name-part taxon-name-part-type="species">mimeticus</tp:taxon-name-part></tp:taxon-name></italic>, ♂ <bold>91</bold> <italic><tp:taxon-name><tp:taxon-name-part taxon-name-part-type="genus">Renodaeus</tp:taxon-name-part> <tp:taxon-name-part taxon-name-part-type="species">mimeticus</tp:taxon-name-part></tp:taxon-name></italic>, ♂ (lateral aspect) <bold>92</bold> <italic><tp:taxon-name><tp:taxon-name-part taxon-name-part-type="genus">Renodaeus</tp:taxon-name-part> <tp:taxon-name-part taxon-name-part-type="species">mimeticus</tp:taxon-name-part></tp:taxon-name></italic> <bold>93–94:</bold> <bold>93</bold> <italic><tp:taxon-name><tp:taxon-name-part taxon-name-part-type="genus">Marinonicoris</tp:taxon-name-part> <tp:taxon-name-part taxon-name-part-type="species">myrmecoides</tp:taxon-name-part></tp:taxon-name></italic>, ♂ <bold>94</bold> <italic><tp:taxon-name><tp:taxon-name-part taxon-name-part-type="genus">Marinonicoris</tp:taxon-name-part> <tp:taxon-name-part taxon-name-part-type="species">myrmecoides</tp:taxon-name-part></tp:taxon-name></italic>, ♀.</p></caption><graphic xmlns:xlink="http://www.w3.org/1999/xlink" xlink:href="zookeys-490-001-g012.jpg" position="float" orientation="portrait" xlink:type="simple" id="oo_40635.jpg"/></fig><fig id="F42" position="float" orientation="portrait"><label>Figures 280–285.</label><caption><p>Male genitalia of <italic><tp:taxon-name><tp:taxon-name-part taxon-name-part-type="genus">Marinonicoris</tp:taxon-name-part></tp:taxon-name></italic> and <italic><tp:taxon-name><tp:taxon-name-part taxon-name-part-type="genus">Pilophoropsita</tp:taxon-name-part></tp:taxon-name></italic> spp. <bold>280–282:</bold> <italic><tp:taxon-name><tp:taxon-name-part taxon-name-part-type="genus">Marinonicoris</tp:taxon-name-part> <tp:taxon-name-part taxon-name-part-type="species">myrmecoides</tp:taxon-name-part></tp:taxon-name></italic> <bold>280</bold> left paramere, caudal aspect <bold>281</bold> phallotheca and endosoma <bold>282</bold> right paramere, caudal aspect <bold>283–285:</bold> <italic><tp:taxon-name><tp:taxon-name-part taxon-name-part-type="genus">Pilophoropsidea</tp:taxon-name-part> <tp:taxon-name-part taxon-name-part-type="species">schaffneri</tp:taxon-name-part></tp:taxon-name></italic> <bold>283</bold> left paramere, caudal aspect <bold>284</bold> endosoma and phallotheca <bold>285</bold> right paramere, caudal aspect.</p></caption><graphic xmlns:xlink="http://www.w3.org/1999/xlink" xlink:href="zookeys-490-001-g042.jpg" position="float" orientation="portrait" xlink:type="simple" id="oo_40665.jpg"/></fig></tp:treatment-sec><ref-list><ref id="B16"><mixed-citation xmlns:xlink="http://www.w3.org/1999/xlink" xlink:type="simple"><person-group><name name-style="western"><surname>Carvalho</surname><given-names>JCM</given-names></name><name name-style="western"><surname>Froeschner</surname><given-names>RC</given-names></name></person-group> (<year>1990</year>) <article-title>Taxonomic names proposed in the insect order <tp:taxon-name><tp:taxon-name-part taxon-name-part-type="suborder">Heteroptera</tp:taxon-name-part></tp:taxon-name> by José Candido de Melo Carvalho from January 1985 to January 1989, with type depositories.</article-title><source>Journal of the New York Entomological Society</source><volume>98</volume>: <fpage>310</fpage>–<lpage>346</lpage>.</mixed-citation></ref><ref id="B58"><mixed-citation xmlns:xlink="http://www.w3.org/1999/xlink" xlink:type="simple"><person-group><name name-style="western"><surname>Schuh</surname><given-names>RT</given-names></name></person-group> (<year>1995</year>) <source>Plant Bugs of the World (<tp:taxon-name><tp:taxon-name-part taxon-name-part-type="class">Insecta</tp:taxon-name-part></tp:taxon-name>: <tp:taxon-name><tp:taxon-name-part taxon-name-part-type="suborder">Heteroptera</tp:taxon-name-part></tp:taxon-name>: <tp:taxon-name><tp:taxon-name-part taxon-name-part-type="family">Miridae</tp:taxon-name-part></tp:taxon-name>). Systematic catalog, distributions, host list, and bibliography.</source><publisher-name>New York Entomological Society</publisher-name>, <publisher-loc>New York</publisher-loc>, <size units="page">1329 pp</size>.</mixed-citation></ref><ref id="B6"><mixed-citation xmlns:xlink="http://www.w3.org/1999/xlink" xlink:type="simple"><person-group><name name-style="western"><surname>Carpinterio</surname><given-names>DL</given-names></name><name name-style="western"><surname>Dellapé</surname><given-names>PM</given-names></name><name name-style="western"><surname>Melo</surname><given-names>MC</given-names></name></person-group> (<year>2006</year>) <article-title>New records of <tp:taxon-name><tp:taxon-name-part taxon-name-part-type="suborder">Heteroptera</tp:taxon-name-part></tp:taxon-name> (<tp:taxon-name><tp:taxon-name-part taxon-name-part-type="order">Hemiptera</tp:taxon-name-part></tp:taxon-name>) from Argentina.</article-title><source>Zootaxa</source><volume>1129</volume>: <fpage>1</fpage>–<lpage>22</lpage>.</mixed-citation></ref></ref-list></tp:taxon-treatment>
