# Supplementary material for: Revision of the Ceratocapsine Renodaeus group: Marinonicoris, Pilophoropsis, Renodaeus, and Zanchisme, with descriptions of four new genera (Heteroptera, Miridae, Orthotylinae)
Source: Zookeys. 2015 Mar 25;(490):1–156. doi: 10.3897/zookeys.490.8880 (PMC4389182; doi:10.3897/zookeys.490.8880)
Supplement: XML Treatment for Pilophoropsidea [file zookeys.490.8880-treatment21.xml]

<!DOCTYPE tp:taxon-treatment
  PUBLIC "-//TaxonX//DTD Taxonomic Treatment Publishing DTD v0 20100105//EN" "tax-treatment-NSO.dtd">
<tp:taxon-treatment xmlns:tp="http://www.plazi.org/taxpub"><tp:treatment-meta><kwd-group><label>Taxon classification</label><kwd><named-content content-type="kingdom">Animalia</named-content></kwd><kwd><named-content content-type="order">Hemiptera</named-content></kwd><kwd><named-content content-type="family">Miridae</named-content></kwd></kwd-group><mixed-citation publication-type="journal"><person-group><name><surname>Henry</surname><given-names>Thomas J.</given-names></name></person-group><article-title>Revision of the Ceratocapsine <italic><tp:taxon-name><tp:taxon-name-part taxon-name-part-type="genus">Renodaeus</tp:taxon-name-part></tp:taxon-name></italic> group: <italic><tp:taxon-name><tp:taxon-name-part taxon-name-part-type="genus">Marinonicoris</tp:taxon-name-part></tp:taxon-name></italic>, <italic><tp:taxon-name><tp:taxon-name-part taxon-name-part-type="genus">Pilophoropsis</tp:taxon-name-part></tp:taxon-name></italic>, <italic><tp:taxon-name><tp:taxon-name-part taxon-name-part-type="genus">Renodaeus</tp:taxon-name-part></tp:taxon-name></italic>, and <italic><tp:taxon-name><tp:taxon-name-part taxon-name-part-type="genus">Zanchisme</tp:taxon-name-part></tp:taxon-name></italic>, with descriptions of four new genera (<tp:taxon-name><tp:taxon-name-part taxon-name-part-type="suborder">Heteroptera</tp:taxon-name-part></tp:taxon-name>, <tp:taxon-name><tp:taxon-name-part taxon-name-part-type="family">Miridae</tp:taxon-name-part></tp:taxon-name>, <tp:taxon-name><tp:taxon-name-part taxon-name-part-type="subfamily">Orthotylinae</tp:taxon-name-part></tp:taxon-name>)</article-title><source>Zookeys</source><day>25</day><month>3</month><year>2015</year><volume>2015</volume><issue>490</issue><fpage>1</fpage><lpage>156</lpage><pub-id pub-id-type="doi">10.3897/zookeys.490.8880</pub-id></mixed-citation></tp:treatment-meta><tp:nomenclature><tp:taxon-name>
                            <tp:taxon-name-part taxon-name-part-type="genus">Pilophoropsidea</tp:taxon-name-part>
                            <object-id xmlns:xlink="http://www.w3.org/1999/xlink" content-type="zoobank" xlink:type="simple">http://zoobank.org/2DDD1CFE-A09D-4B0D-B3D2-A77E4BFA7EAF</object-id>
                        </tp:taxon-name><tp:taxon-authority>Henry</tp:taxon-authority><tp:taxon-status xmlns:xlink="http://www.w3.org/1999/xlink" xlink:type="simple">gen. n.</tp:taxon-status></tp:nomenclature><tp:treatment-sec sec-type="Type species"><title>Type species:</title><p><italic><tp:taxon-name><tp:taxon-name-part taxon-name-part-type="genus">Ceratocapsus</tp:taxon-name-part> <tp:taxon-name-part taxon-name-part-type="species">camelus</tp:taxon-name-part></tp:taxon-name></italic> Knight, 1930.</p></tp:treatment-sec><tp:treatment-sec sec-type="Diagnosis"><title>Diagnosis.</title><p>Characterized by the relatively long labial segment I that extends beyond the gular sulcus by nearly half its length; the strongly convex pronotum, having <!--PageBreak-->nearly straight lateral margins that narrow anteriorly before ending to accentuate a distinct narrow collar; the hemelytra uniformly polished, subparallel to weakly contricted through middle (Figs <xref ref-type="fig" rid="F9">51</xref>, <xref ref-type="fig" rid="F9">56</xref>, <xref ref-type="fig" rid="F10">62</xref>), always having two loose bands of silvery scale-like setae, a narrow one at the base of the corium and clavus and a broader one through the middle of the corium onto the apical third of the clavus, and a single row of long, erect, often bristle-like, simple setae on the clavus; and a distinctive ostiolar area (Fig. <xref ref-type="fig" rid="F15">110</xref>) having a swollen, usually dull red area or knob at the apex of the scent channel.</p></tp:treatment-sec><tp:treatment-sec sec-type="Description"><title>Description.</title><p>Myrmecomorphic. Males macropterous; females brachypterous. Length of males 3.60–5.40 mm. Head broader than long; posterior margin straight or truncate, distinctly carinate, posterior margin of eyes level with base of vertex, hypognathus; eyes large, elongate oval, occupying half or more of dorsal head width, laterally occupying more than 70♂ of height; front rounded, declivent, clypeus acute, visible from dorsal aspect. Labium extending to middle or hind coxae; segment I extending beyond gular sulcus by about half its length, basal half visible below buccula in lateral aspect. Antenna somewhat thickened, subequal to diameters of tibiae; segment I shortest; II longest, gradually enlarging apically to thickness of segments III and IV; III and IV fusiform. Pronotum in males trapeziform, wider at base than long, dull to polished, lateral margins straight or nearly so, anterior margin with a distinct narrow collar separated from calli by a transverse groove; posterior margin weakly rounded; mesoscutum partially visible to hidden by base of pronotum; scutellum equilateral. Pronotum in females more nearly quadrate, disc and calli strongly convex, with hind margin sharply sloping downward posteriorly. Hemelytra shiny to polished, lateral margins subparallel to weakly constricted near level with middle of corium, area at apex of corium and base of cuneus usually depressed; all species with two bands of loosely set, silvery, scale-like setae, one across base of clavus (and across scutellum, but usually disjunct at claval suture) and one through middle of corium and across apical third of clavus, intermixed with a row of long, erect, simple setae through middle of clavus and a few on inner corial margin bordering membrane. Cuneus and membrane fully developed in males. Claval suture absent and apex of cuneus at level across membrane abbreviated in females, exposing apical 3 or 4 abdominal segments, cuneus and membrane entirely wanting in some species. Ventral surface shiny; ostiolar area white, with a distinct knob or raised area at the end of scent channel; second visible abdominal segment with area of dense microsetae (Fig. <xref ref-type="fig" rid="F15">112</xref>), appearing as a dull or glaucous quadrate patch. Legs unmodified, except the hind tibiae in some species sometimes thickened, somewhat bowed, and laterally compressed; parempodia fleshy and convergent apically. Male aperture of genital capsule large, open, sometimes armed with small to large spines or processes around margins; left paramere variable from beak-like to more slender and apically truncate; right paramere usually with a slender main stem and various lateral arms or spines; phallotheca elongate, slender, variously apically hooked to sometimes more truncate.</p></tp:treatment-sec><tp:treatment-sec sec-type="Etymology"><title>Etymology.</title><p>The name of this new genus is taken from the generic name <italic><tp:taxon-name><tp:taxon-name-part taxon-name-part-type="genus">Pilophoropsis</tp:taxon-name-part></tp:taxon-name></italic> Poppius and Latin suffix “<italic>idea</italic>”, meaning form or appearance, and is used to reflect the resemblance of the two genera. The gender is feminine.</p><!--PageBreak--></tp:treatment-sec><tp:treatment-sec sec-type="Discussion"><title>Discussion.</title><p>Twelve of the 15 species included in this new genus are described as new. Most are represented by only one or a few specimens, suggesting that numerous additional species likely will be discovered with more thorough collecting.</p><p>The following key includes some external characters to help distinguish species, but male genitalia (viewed caudally, usually without dissection) are required to identify members of this genus with certainty.</p></tp:treatment-sec><tp:treatment-sec sec-type="Key to the males of Pilophoropsidea"><title>Key to the males of <italic><tp:taxon-name><tp:taxon-name-part taxon-name-part-type="genus">Pilophoropsidea</tp:taxon-name-part></tp:taxon-name></italic></title><table-wrap content-type="key" position="anchor" orientation="portrait"><table rules="all"><tbody><tr><td rowspan="1" colspan="1">1</td><td rowspan="1" colspan="1">Pronotum dull black, surface grainy or granulate</td><td rowspan="1" colspan="1"><bold>2</bold></td></tr><tr><td rowspan="1" colspan="1">–</td><td rowspan="1" colspan="1">Pronotum shiny brown to dark brown, surface polished to finely granulate</td><td rowspan="1" colspan="1"><bold>5</bold></td></tr><tr><td rowspan="1" colspan="1">2</td><td rowspan="1" colspan="1">Basal half of cuneus thickly clothed with silvery scale-like setae (Fig. <xref ref-type="fig" rid="F9">55</xref>); left paramere (Fig. <xref ref-type="fig" rid="F33">220</xref>) distally beak-like with two long dorsal projections; right paramere straight with a slender lateral projection (Fig. <xref ref-type="fig" rid="F33">222</xref>); phallotheca (Fig. <xref ref-type="fig" rid="F33">221</xref>) with a long, arched apical process; margins of aperture unarmed; Mexico (Chiapas)</td><td rowspan="1" colspan="1"><bold><italic><tp:taxon-name><tp:taxon-name-part taxon-name-part-type="species">cuneata</tp:taxon-name-part></tp:taxon-name></italic> sp. n.</bold></td></tr><tr><td rowspan="1" colspan="1">–</td><td rowspan="1" colspan="1">Basal half of cuneus devoid of silvery, scale-like setae (Fig. <xref ref-type="fig" rid="F10">68</xref>)</td><td rowspan="1" colspan="1"><bold>3</bold></td></tr><tr><td rowspan="1" colspan="1">3</td><td rowspan="1" colspan="1">Ostiolar auricle, including central knob, uniformly white; left paramere (Fig. <xref ref-type="fig" rid="F38">254</xref>) globose at base with a long apical process; right paramere (Fig. <xref ref-type="fig" rid="F38">256</xref>) quadrate; phallotheca (Fig. <xref ref-type="fig" rid="F38">255</xref>) long with only a short apical hook; aperture with a broad truncate process at one o’clock position; Mexico (Guerrero)</td><td rowspan="1" colspan="1"><bold><italic><tp:taxon-name><tp:taxon-name-part taxon-name-part-type="species">truncata</tp:taxon-name-part></tp:taxon-name></italic> sp. n.</bold></td></tr><tr><td rowspan="1" colspan="1">–</td><td rowspan="1" colspan="1">Ostiolar auricle white, but with central knob distinctly red</td><td rowspan="1" colspan="1"><bold>4</bold></td></tr><tr><td rowspan="1" colspan="1">4</td><td rowspan="1" colspan="1">Head, pronotum, and hemelytra black; antennal segment II uniformly black; left paramere (Fig. <xref ref-type="fig" rid="F38">257</xref>) shallowly C-shaped without lateral processes; right paramere (Fig. <xref ref-type="fig" rid="F38">259</xref>) stout, bifurcate; phallotheca (Fig. <xref ref-type="fig" rid="F38">258</xref>) slender with a short acute, apical process; genital capsule with a large tubercle at one o’clock position above aperture rim; Mexico (Guerrero)</td><td rowspan="1" colspan="1"><bold><italic><tp:taxon-name><tp:taxon-name-part taxon-name-part-type="species">tuberculata</tp:taxon-name-part></tp:taxon-name></italic> sp. n.</bold></td></tr><tr><td rowspan="1" colspan="1">–</td><td rowspan="1" colspan="1">Head and hemelytra reddish brown, only pronotum black; antennal segment II yellow basally, reddish brown on apical third; left paramere (Figs <xref ref-type="fig" rid="F37">250</xref>, <xref ref-type="fig" rid="F37">251</xref>) with a stout dorsal process and a smaller anteriorly directed process not visible from caudal aspect; right paramere (Fig. <xref ref-type="fig" rid="F37">253</xref>) stout with a bifurcate lateral arm; phallotheca (Fig. <xref ref-type="fig" rid="F37">252</xref>) stout with slender, apical process; aperture unarmed; Mexico (Puebla)</td><td rowspan="1" colspan="1"><bold><italic><tp:taxon-name><tp:taxon-name-part taxon-name-part-type="species">touchetae</tp:taxon-name-part></tp:taxon-name></italic> sp. n.</bold></td></tr><tr><td rowspan="1" colspan="1">5</td><td rowspan="1" colspan="1">Right paramere C-shaped (Fig. <xref ref-type="fig" rid="F32">219</xref>) or with a long C-shaped arm (Figs <xref ref-type="fig" rid="F31">213</xref>, <xref ref-type="fig" rid="F34">233</xref>)</td><td rowspan="1" colspan="1"><bold>6</bold></td></tr><tr><td rowspan="1" colspan="1">–</td><td rowspan="1" colspan="1">Right paramere simple, composed of a stout, straight main stem, with only short notches or tubercles laterally (Fig. <xref ref-type="fig" rid="F31">209</xref>)</td><td rowspan="1" colspan="1"><bold>9</bold></td></tr><tr><td rowspan="1" colspan="1">6</td><td rowspan="1" colspan="1">Ostiolar auricle uniformly white, right paramere (Fig. <xref ref-type="fig" rid="F34">233</xref>) with a spine at middle; left paramere, with a long apical process and a large, wing-shaped median process (Fig. <xref ref-type="fig" rid="F34">230</xref>); phallotheca (Fig. <xref ref-type="fig" rid="F34">232</xref>) apically blunt; Mexico (Durango) and the United States (Arizona, New Mexico)</td><td rowspan="1" colspan="1"><bold><italic><tp:taxon-name><tp:taxon-name-part taxon-name-part-type="species">fuscata</tp:taxon-name-part></tp:taxon-name></italic> sp. n.</bold></td></tr><tr><td rowspan="1" colspan="1"><!--PageBreak-->–</td><td rowspan="1" colspan="1">Ostiolar auricle with a red knob at middle; right paramere without a median spine; left paramere without wing-shaped process; phallotheca with a short to long, acute apical process</td><td rowspan="1" colspan="1"><bold>7</bold></td></tr><tr><td rowspan="1" colspan="1">7</td><td rowspan="1" colspan="1">Right paramere (Fig. <xref ref-type="fig" rid="F31">213</xref>) forming a large open “C”; corium with relatively long, erect simple setae half or more times as long, erect setae on clavus; United States (Arizona)</td><td rowspan="1" colspan="1"><bold><italic><tp:taxon-name><tp:taxon-name-part taxon-name-part-type="species">barberi</tp:taxon-name-part></tp:taxon-name></italic> (Knight)</bold></td></tr><tr><td rowspan="1" colspan="1">–</td><td rowspan="1" colspan="1">Right paramere (Figs <xref ref-type="fig" rid="F32">219</xref>, <xref ref-type="fig" rid="F36">245</xref>) forming a stout, tight “C”; corium with only a few short, reclining, simple setae</td><td rowspan="1" colspan="1"><bold>8</bold></td></tr><tr><td rowspan="1" colspan="1">8</td><td rowspan="1" colspan="1">General coloration brown to reddish brown; main body of left paramere (Fig. <xref ref-type="fig" rid="F32">217</xref>) stout and broad; phallotheca (Fig. <xref ref-type="fig" rid="F32">218</xref>) with a long slender apex; United States (midwestern states)</td><td rowspan="1" colspan="1"><bold><italic><tp:taxon-name><tp:taxon-name-part taxon-name-part-type="species">camelus</tp:taxon-name-part></tp:taxon-name></italic> (Knight)</bold></td></tr><tr><td rowspan="1" colspan="1">–</td><td rowspan="1" colspan="1">General coloration very dark brown to nearly black; main body of left paramere (Fig. <xref ref-type="fig" rid="F36">245</xref>) more slender with a smaller, quadrate dorsal process; phallotheca (Fig. <xref ref-type="fig" rid="F36">244</xref>) with a short, slender apex; Mexico (Nuevo León, San Luis Potosi)</td><td rowspan="1" colspan="1"><bold><italic><tp:taxon-name><tp:taxon-name-part taxon-name-part-type="species">schaffneri</tp:taxon-name-part></tp:taxon-name></italic> sp. n.</bold></td></tr><tr><td rowspan="1" colspan="1">9</td><td rowspan="1" colspan="1">Phallotheca (Fig. <xref ref-type="fig" rid="F34">228</xref>) with a long, slender, apical process</td><td rowspan="1" colspan="1"><bold>10</bold></td></tr><tr><td rowspan="1" colspan="1">–</td><td rowspan="1" colspan="1">Phallotheca (Fig. <xref ref-type="fig" rid="F36">241</xref>) apically blunt or with only a short apical process</td><td rowspan="1" colspan="1"><bold>13</bold></td></tr><tr><td rowspan="1" colspan="1">10</td><td rowspan="1" colspan="1">Left paramere (Fig. <xref ref-type="fig" rid="F34">227</xref>) elongate with a long, slender, basal process or a stout median process; right paramere (Fig. <xref ref-type="fig" rid="F34">229</xref>) simple, lacking a distinct lateral tubercle or deep notch; United States (Arizona)</td><td rowspan="1" colspan="1"><bold><italic><tp:taxon-name><tp:taxon-name-part taxon-name-part-type="species">fascipennis</tp:taxon-name-part></tp:taxon-name></italic> (Knight)</bold></td></tr><tr><td rowspan="1" colspan="1">–</td><td rowspan="1" colspan="1">Left paramere relatively stout; right paramere with a distinct lateral tubercle or notch</td><td rowspan="1" colspan="1"><bold>11</bold></td></tr><tr><td rowspan="1" colspan="1">11</td><td rowspan="1" colspan="1">Left paramere (Fig. <xref ref-type="fig" rid="F33">226</xref>) with a serrate, triangular-shaped process on side; phallotheca (Fig. <xref ref-type="fig" rid="F33">225</xref>) lacking a serrate or toothed edge below decurved apical process; Mexico (Durango)</td><td rowspan="1" colspan="1"><bold><italic><tp:taxon-name><tp:taxon-name-part taxon-name-part-type="species">dimidiata</tp:taxon-name-part></tp:taxon-name></italic> sp. n.</bold></td></tr><tr><td rowspan="1" colspan="1">–</td><td rowspan="1" colspan="1">Left paramere lacking a triangular-shaped process; phallotheca with serrations or a tooth on Edge below apical process</td><td rowspan="1" colspan="1">12</td></tr><tr><td rowspan="1" colspan="1">12</td><td rowspan="1" colspan="1">Right paramere (Fig. <xref ref-type="fig" rid="F35">236</xref>) with a pointed lateral process directed upward; left paramere (Fig. <xref ref-type="fig" rid="F35">234</xref>) with an elongate, apically blunt, basal process; phallotheca (Fig. <xref ref-type="fig" rid="F35">235</xref>) with a tooth and serrations below apical process; Mexico (Durango)</td><td rowspan="1" colspan="1"><bold><italic><tp:taxon-name><tp:taxon-name-part taxon-name-part-type="species">keltoni</tp:taxon-name-part></tp:taxon-name></italic> sp. n.</bold></td></tr><tr><td rowspan="1" colspan="1">–</td><td rowspan="1" colspan="1">Right paramere (Fig. <xref ref-type="fig" rid="F35">239</xref>) with a stout, blunt, lateral process; left paramere (Fig. <xref ref-type="fig" rid="F35">237</xref>) with a stout, apically acute, basal process; phallotheca (Fig. <xref ref-type="fig" rid="F35">238</xref>) with only a tooth below apical process; Mexico (Durango)</td><td rowspan="1" colspan="1"><bold><italic><tp:taxon-name><tp:taxon-name-part taxon-name-part-type="species">maxima</tp:taxon-name-part></tp:taxon-name></italic> sp. n.</bold></td></tr><tr><td rowspan="1" colspan="1">13</td><td rowspan="1" colspan="1">Phallotheca (Fig. <xref ref-type="fig" rid="F36">241</xref>) apically blunt; right paramere (Fig. <xref ref-type="fig" rid="F36">242</xref>) apically blunt; left paramere (Fig. <xref ref-type="fig" rid="F36">240</xref>) with two acute basal spines and slender apex notched; Mexico (Puebla)</td><td rowspan="1" colspan="1"><bold><italic><tp:taxon-name><tp:taxon-name-part taxon-name-part-type="species">pueblaensis</tp:taxon-name-part></tp:taxon-name></italic> sp. n.</bold></td></tr><tr><td rowspan="1" colspan="1">–</td><td rowspan="1" colspan="1">Phallotheca apically acute; right paramere more apically rounded; basal process of left paramere without two acute spines and an apical notch</td><td rowspan="1" colspan="1"><bold>14</bold></td></tr><tr><td rowspan="1" colspan="1">14</td><td rowspan="1" colspan="1">Dorsal edge of male genital aperture with 12 or 13 short setigerous tubercles; phallotheca (Fig. <xref ref-type="fig" rid="F37">248</xref>) with a recurved flap opposite apical process; right paramere (Fig. <xref ref-type="fig" rid="F37">249</xref>) with a quadrate lateral notch; apical section of left paramere <!--PageBreak-->(Figs <xref ref-type="fig" rid="F37">246</xref>, <xref ref-type="fig" rid="F37">247</xref>) dorsally acute and apically truncate; Mexico (Michoacan)</td><td rowspan="1" colspan="1"><bold><italic><tp:taxon-name><tp:taxon-name-part taxon-name-part-type="species">serrata</tp:taxon-name-part></tp:taxon-name></italic> sp. n.</bold></td></tr><tr><td rowspan="1" colspan="1">–</td><td rowspan="1" colspan="1">Dorsal edge of male genital aperture without setigerous tubercles, instead with a larger spine over base of left paramere; phallotheca (Fig. <xref ref-type="fig" rid="F32">215</xref>) strongly serrate or toothed opposite dorsal process; apical section of left paramere (Fig. <xref ref-type="fig" rid="F32">214</xref>) dorsally rounded and apically acute; Mexico (Federal District)</td><td rowspan="1" colspan="1"><bold><italic><tp:taxon-name><tp:taxon-name-part taxon-name-part-type="species">brailovskyi</tp:taxon-name-part></tp:taxon-name></italic> sp. n.</bold></td></tr></tbody></table></table-wrap></tp:treatment-sec><tp:treatment-sec><!--Section generated to contain objects referenced in tp:taxon-treatment.--><fig id="F9" position="float" orientation="portrait"><label>Figures 48–59.</label><caption><p><italic><tp:taxon-name><tp:taxon-name-part taxon-name-part-type="genus">Ceratocapsidea</tp:taxon-name-part></tp:taxon-name></italic> and <italic><tp:taxon-name><tp:taxon-name-part taxon-name-part-type="genus">Pilophoropsidea</tp:taxon-name-part></tp:taxon-name></italic> spp., dorsal aspects, except as noted (see Appendix <xref ref-type="app" rid="App1">I</xref> for locality information). <bold>48</bold> <italic><tp:taxon-name><tp:taxon-name-part taxon-name-part-type="genus">Ceratocapsidea</tp:taxon-name-part> <tp:taxon-name-part taxon-name-part-type="species">variabilis</tp:taxon-name-part></tp:taxon-name></italic>, ♂ (holotype) <bold>49–59:</bold> <italic><tp:taxon-name><tp:taxon-name-part taxon-name-part-type="genus">Pilophoropsidea</tp:taxon-name-part></tp:taxon-name></italic> spp. <bold>49</bold> <italic><tp:taxon-name><tp:taxon-name-part taxon-name-part-type="genus">Pilophoropsidea</tp:taxon-name-part> <tp:taxon-name-part taxon-name-part-type="species">barberi</tp:taxon-name-part></tp:taxon-name></italic> (holotype), ♂ <bold>50</bold> <italic><tp:taxon-name><tp:taxon-name-part taxon-name-part-type="genus">Pilophoropsidea</tp:taxon-name-part> <tp:taxon-name-part taxon-name-part-type="species">brailovskyi</tp:taxon-name-part></tp:taxon-name></italic>, ♂ (holotype) <bold>51</bold> <italic><tp:taxon-name><tp:taxon-name-part taxon-name-part-type="genus">Pilophoropsidea</tp:taxon-name-part> <tp:taxon-name-part taxon-name-part-type="species">camela</tp:taxon-name-part></tp:taxon-name></italic>, ♂ <bold>52</bold> <italic><tp:taxon-name><tp:taxon-name-part taxon-name-part-type="genus">Pilophoropsidea</tp:taxon-name-part> <tp:taxon-name-part taxon-name-part-type="species">camela</tp:taxon-name-part></tp:taxon-name></italic>, ♂ (lateral aspect) <bold>53</bold> <italic><tp:taxon-name><tp:taxon-name-part taxon-name-part-type="genus">Pilophoropsidea</tp:taxon-name-part> <tp:taxon-name-part taxon-name-part-type="species">camela</tp:taxon-name-part></tp:taxon-name></italic> <bold>54</bold> <italic><tp:taxon-name><tp:taxon-name-part taxon-name-part-type="genus">Pilophoropsidea</tp:taxon-name-part> <tp:taxon-name-part taxon-name-part-type="species">camela</tp:taxon-name-part></tp:taxon-name></italic>, ♀ (lateral aspect) <bold>55</bold> <italic><tp:taxon-name><tp:taxon-name-part taxon-name-part-type="genus">Pilophoropsidea</tp:taxon-name-part> <tp:taxon-name-part taxon-name-part-type="species">cuneata</tp:taxon-name-part></tp:taxon-name></italic>, ♂ <bold>56</bold> <italic><tp:taxon-name><tp:taxon-name-part taxon-name-part-type="genus">Pilophoropsidea</tp:taxon-name-part> <tp:taxon-name-part taxon-name-part-type="species">dimidiata</tp:taxon-name-part></tp:taxon-name></italic>, ♂ (holotype) <bold>57</bold> <italic><tp:taxon-name><tp:taxon-name-part taxon-name-part-type="genus">Pilophoropsidea</tp:taxon-name-part> <tp:taxon-name-part taxon-name-part-type="species">fascipennis</tp:taxon-name-part></tp:taxon-name></italic>, ♂ (holotype) <bold>58</bold> <italic><tp:taxon-name><tp:taxon-name-part taxon-name-part-type="genus">Pilophoropsidea</tp:taxon-name-part> <tp:taxon-name-part taxon-name-part-type="species">fuscata</tp:taxon-name-part></tp:taxon-name></italic>, ♂ (holotype) <bold>59</bold> <italic><tp:taxon-name><tp:taxon-name-part taxon-name-part-type="genus">Pilophoropsidea</tp:taxon-name-part> <tp:taxon-name-part taxon-name-part-type="species">keltoni</tp:taxon-name-part></tp:taxon-name></italic>, ♂ (holotype).</p></caption><graphic xmlns:xlink="http://www.w3.org/1999/xlink" xlink:href="zookeys-490-001-g009.jpg" position="float" orientation="portrait" xlink:type="simple" id="oo_40632.jpg"/></fig><app id="App1"><title>Appendix I</title><p>Locality data for specimens in color habitus plates.</p><p><bold>Figures <xref ref-type="fig" rid="F7">24–35</xref>.</bold> <italic><tp:taxon-name><tp:taxon-name-part taxon-name-part-type="genus">Ceratocapsidea</tp:taxon-name-part></tp:taxon-name></italic> spp. <bold>24</bold> <italic><tp:taxon-name><tp:taxon-name-part taxon-name-part-type="genus">Ceratocapsidea</tp:taxon-name-part> <tp:taxon-name-part taxon-name-part-type="species">alayoi</tp:taxon-name-part></tp:taxon-name></italic>, ♂ (paratype: Cuba, Tortugilla, Guantánamo, Jul. 1975, L. B. Zayas) <bold>25</bold> <italic><tp:taxon-name><tp:taxon-name-part taxon-name-part-type="genus">Ceratocapsidea</tp:taxon-name-part> <tp:taxon-name-part taxon-name-part-type="species">bahamaensis</tp:taxon-name-part></tp:taxon-name></italic>, ♂ (paratype: Bahama Isls., New Providence Isl., Nassau, 16 Apr. 1953, E. B. Hayden) <bold>26</bold> <italic><tp:taxon-name><tp:taxon-name-part taxon-name-part-type="genus">Ceratocapsus</tp:taxon-name-part> <tp:taxon-name-part taxon-name-part-type="species">balli</tp:taxon-name-part></tp:taxon-name></italic>, ♂ (USA, Texas, Brazos Co., College Station, E. Riley estate, 18–19 May 2006, K. Menard) <bold>27</bold> <italic><tp:taxon-name><tp:taxon-name-part taxon-name-part-type="genus">Ceratocapsus</tp:taxon-name-part> <tp:taxon-name-part taxon-name-part-type="species">balli</tp:taxon-name-part></tp:taxon-name></italic>, ♂ (lateral aspect) <bold>28</bold> <italic><tp:taxon-name><tp:taxon-name-part taxon-name-part-type="genus">Ceratocapsus</tp:taxon-name-part> <tp:taxon-name-part taxon-name-part-type="species">balli</tp:taxon-name-part></tp:taxon-name></italic>, ♀ (USA, Florida, Volusia Co., Rt. 415, 2 mi. N of Osteen, 27 Apr. 1984, T. J. Henry, J. T. Polhemus, and A. G. Wheeler) <bold>29</bold> <italic><tp:taxon-name><tp:taxon-name-part taxon-name-part-type="genus">Ceratocapsidea</tp:taxon-name-part> <tp:taxon-name-part taxon-name-part-type="species">baranowskii</tp:taxon-name-part></tp:taxon-name></italic>, ♂ (Jamaica, Par. of St. Andrew, 4000 ft., Holywell Forest Camp, 1 Jul. 1972, M. Winegar, blacklight) <bold>30</bold> <italic><tp:taxon-name><tp:taxon-name-part taxon-name-part-type="genus">Ceratocapsidea</tp:taxon-name-part> <tp:taxon-name-part taxon-name-part-type="species">complicata</tp:taxon-name-part></tp:taxon-name></italic>, ♂ (USA, Texas, Llano Co., Ink Lake, Rt. 29 &amp; Jct. to Dam Rd., 12 June 1997, T. J. Henry &amp; J. C. Schaffner) <bold>31</bold> <italic><tp:taxon-name><tp:taxon-name-part taxon-name-part-type="genus">Ceratocapsidea</tp:taxon-name-part> <tp:taxon-name-part taxon-name-part-type="species">complicata</tp:taxon-name-part></tp:taxon-name></italic>, ♀ (allotype: USA, Illinois, Herod, 24 Jul. 1930, Knight &amp; Rose) <bold>32</bold> <italic><tp:taxon-name><tp:taxon-name-part taxon-name-part-type="genus">Ceratocapsidea</tp:taxon-name-part> <tp:taxon-name-part taxon-name-part-type="species">consimilis</tp:taxon-name-part></tp:taxon-name></italic>, ♂ (Jamaica, St. James, Adelphi, 15 Aug. 1966, H. Howden) <bold>33</bold> <italic><tp:taxon-name><tp:taxon-name-part taxon-name-part-type="genus">Ceratocapsidea</tp:taxon-name-part> <tp:taxon-name-part taxon-name-part-type="species">cubana</tp:taxon-name-part></tp:taxon-name></italic>, ♂ (lectotype: Cuba, Stål) <bold>34</bold> <italic><tp:taxon-name><tp:taxon-name-part taxon-name-part-type="genus">Ceratocapsidea</tp:taxon-name-part> <tp:taxon-name-part taxon-name-part-type="species">dominicanensis</tp:taxon-name-part></tp:taxon-name></italic>, ♂ (holotype: Republica Dominicana, San Cristobal Prov., San Cristobal, 5 Aug. 1967, J. C. Schaffner) <bold>35</bold> C. dominicanensis, ♀ (paratype: Republica Dominicana, San Cristobal Prov., San Cristobal, 19 Sept. 1967, L. H. Rolston).</p><p><bold>Figures <xref ref-type="fig" rid="F8">36–47</xref>.</bold> <italic><tp:taxon-name><tp:taxon-name-part taxon-name-part-type="genus">Ceratocapsidea</tp:taxon-name-part></tp:taxon-name></italic> spp. <bold>36</bold> <italic><tp:taxon-name><tp:taxon-name-part taxon-name-part-type="genus">Ceratocapsus</tp:taxon-name-part> <tp:taxon-name-part taxon-name-part-type="species">fusiformis</tp:taxon-name-part></tp:taxon-name></italic>, ♂ (USA, Texas, Brazos Co., College Station, E. Riley Estate, 18–19 May 2006, K. Menard) <bold>37</bold> <italic><tp:taxon-name><tp:taxon-name-part taxon-name-part-type="genus">Ceratocapsus</tp:taxon-name-part> <tp:taxon-name-part taxon-name-part-type="species">fusiformis</tp:taxon-name-part></tp:taxon-name></italic>, ♀ (USA: North Carolina, Mecklenburg Co., Rt. 51, 1 mi. W of Rt. 16, nr. Matthews, 2 Jul. 1976, A. G. Wheeler, Jr.) <bold>38</bold> <italic><tp:taxon-name><tp:taxon-name-part taxon-name-part-type="genus">Ceratocapsidea</tp:taxon-name-part> <tp:taxon-name-part taxon-name-part-type="species">holguinensis</tp:taxon-name-part></tp:taxon-name></italic>, ♂ (Cuba, Soledad nr. Cienfuego, 6–20–VIII, N. Banks) <bold>39</bold> <italic><tp:taxon-name><tp:taxon-name-part taxon-name-part-type="genus">Ceratocapsidea</tp:taxon-name-part> <tp:taxon-name-part taxon-name-part-type="species">nigropicea</tp:taxon-name-part></tp:taxon-name></italic>, ♂ (paralectotype: Jamaica, Mandeville, Apr. 1906, E. P. Van Duzee) <bold>40</bold> <italic><tp:taxon-name><tp:taxon-name-part taxon-name-part-type="genus">Ceratocapsidea</tp:taxon-name-part> <tp:taxon-name-part taxon-name-part-type="species">nigropicea</tp:taxon-name-part></tp:taxon-name></italic>, ♀ (Jamaica, Ft. Clarence, 7 Dec. 1975, L. &amp; C. W. O’Brien &amp; Marshall) <bold>41</bold> <italic><tp:taxon-name><tp:taxon-name-part taxon-name-part-type="genus">Ceratocapsidea</tp:taxon-name-part> <tp:taxon-name-part taxon-name-part-type="species">rileyi</tp:taxon-name-part></tp:taxon-name></italic>, ♂ (holotype: USA, Texas, Kenedy Co., Kenedy Ranch, Jaboncillos Pasture, sand dune area, 21 Apr. 2001, Raber, Riley, &amp; Yoder, uv light) <bold>42</bold> <italic><tp:taxon-name><tp:taxon-name-part taxon-name-part-type="genus">Ceratocapsidea</tp:taxon-name-part> <tp:taxon-name-part taxon-name-part-type="species">rufistigma</tp:taxon-name-part></tp:taxon-name></italic>, ♂ (USA, Florida, Marion Co., Rt. 40, 12 mi. E Lynne, 24 Apr. 1984, T. J. Henry &amp; A. G. Wheeler, Jr, on <italic><tp:taxon-name><tp:taxon-name-part taxon-name-part-type="genus">Pinus</tp:taxon-name-part> <tp:taxon-name-part taxon-name-part-type="species">clausa</tp:taxon-name-part></tp:taxon-name></italic>) <bold>43</bold> <italic><tp:taxon-name><tp:taxon-name-part taxon-name-part-type="genus">Ceratocapsidea</tp:taxon-name-part> <tp:taxon-name-part taxon-name-part-type="species">rufistigma</tp:taxon-name-part></tp:taxon-name></italic>, ♀ (USA, Florida, Sanford, 24 Jul. 1927, E. D. Ball) <bold>44</bold> <italic><tp:taxon-name><tp:taxon-name-part taxon-name-part-type="genus">Ceratocapsidea</tp:taxon-name-part> <tp:taxon-name-part taxon-name-part-type="species">taeniola</tp:taxon-name-part></tp:taxon-name></italic>, ♂  (holotype: Jamaica, Par. of St. Andrew, 4000, Holywell Forest Camp, 11 Aug. 1971, M. Winegar, blacklight) <bold>45</bold> <italic><tp:taxon-name><tp:taxon-name-part taxon-name-part-type="genus">Ceratocapsidea</tp:taxon-name-part> <tp:taxon-name-part taxon-name-part-type="species">texensis</tp:taxon-name-part></tp:taxon-name></italic>, ♂ (holotype: USA, Texas, Cocan, 4 June 1933, P. W. Oman) <bold>46</bold> <italic><tp:taxon-name><tp:taxon-name-part taxon-name-part-type="genus">Ceratocapsidea</tp:taxon-name-part> <tp:taxon-name-part taxon-name-part-type="species">texensis</tp:taxon-name-part></tp:taxon-name></italic>, ♀ (paratype: USA, Texas, Cocan, 4 June 1933, P. W. Oman) <bold>47</bold> <italic><tp:taxon-name><tp:taxon-name-part taxon-name-part-type="genus">Ceratocapsidea</tp:taxon-name-part> <tp:taxon-name-part taxon-name-part-type="species">transversa</tp:taxon-name-part></tp:taxon-name></italic>, ♂ (Mexico, Nuevo León, Chipinque Mesa, 5400’, nr Monterrey, 8 Jul. 1963, H. &amp; A. Howden).</p><p><bold>Figures <xref ref-type="fig" rid="F9">48–59</xref>.</bold> <!--PageBreak--><italic><tp:taxon-name><tp:taxon-name-part taxon-name-part-type="genus">Ceratocapsidea</tp:taxon-name-part></tp:taxon-name></italic> and <italic><tp:taxon-name><tp:taxon-name-part taxon-name-part-type="genus">Pilophoropsidea</tp:taxon-name-part></tp:taxon-name></italic> spp. Figure <xref ref-type="fig" rid="F9">48</xref>, <italic><tp:taxon-name><tp:taxon-name-part taxon-name-part-type="genus">Ceratocapsidea</tp:taxon-name-part> <tp:taxon-name-part taxon-name-part-type="species">variabilis</tp:taxon-name-part></tp:taxon-name></italic>, ♂ (holotype: Jamaica, Par. of St. Andrew, 4000, ft., Holywell Forest Camp, 1 Sept. 1971, M. Winegar). <italic><tp:taxon-name><tp:taxon-name-part taxon-name-part-type="genus">Pilophoropsidea</tp:taxon-name-part></tp:taxon-name></italic> spp. <bold>49–59:</bold> 49, <italic><tp:taxon-name><tp:taxon-name-part taxon-name-part-type="genus">Pilophoropsidea</tp:taxon-name-part> <tp:taxon-name-part taxon-name-part-type="species">barberi</tp:taxon-name-part></tp:taxon-name></italic>,  ♂ (holotype: USA, Arizona, Huachuca Mtns., Jul. 1920) <bold>50</bold> <italic><tp:taxon-name><tp:taxon-name-part taxon-name-part-type="genus">Pilophoropsidea</tp:taxon-name-part> <tp:taxon-name-part taxon-name-part-type="species">brailovskyi</tp:taxon-name-part></tp:taxon-name></italic>,  ♂ (Mexico, Federal District, Temascaltepec, 9 Feb. 1979, H. Brailovsky) <bold>51</bold> <italic><tp:taxon-name><tp:taxon-name-part taxon-name-part-type="genus">Pilophoropsidea</tp:taxon-name-part> <tp:taxon-name-part taxon-name-part-type="species">camela</tp:taxon-name-part></tp:taxon-name></italic>, ♂ (USA, Kentucky, Fulton Co., CR-430, nr Mississippi River, 2.1 mi. N of Sassafras Bridge, 19 June 2001, T. J. Henry &amp; A. G. Wheeler, Jr., on <italic><tp:taxon-name><tp:taxon-name-part taxon-name-part-type="genus">Toxicodendron</tp:taxon-name-part> <tp:taxon-name-part taxon-name-part-type="species">radicans</tp:taxon-name-part></tp:taxon-name></italic>) <bold>52</bold> <italic><tp:taxon-name><tp:taxon-name-part taxon-name-part-type="genus">Pilophoropsidea</tp:taxon-name-part> <tp:taxon-name-part taxon-name-part-type="species">camela</tp:taxon-name-part></tp:taxon-name></italic>, ♂ lateral aspect <bold>53</bold> <italic><tp:taxon-name><tp:taxon-name-part taxon-name-part-type="genus">Pilophoropsidea</tp:taxon-name-part> <tp:taxon-name-part taxon-name-part-type="species">camela</tp:taxon-name-part></tp:taxon-name></italic>, ♀ (USA, Oklahoma, Murray Co., Rt 77 at I-35, W of Dougherty, 316 m, 13 June 1999, T. J. Henry and A. G. Wheeler, Jr.) <bold>54</bold> <italic><tp:taxon-name><tp:taxon-name-part taxon-name-part-type="genus">Pilophoropsidea</tp:taxon-name-part> <tp:taxon-name-part taxon-name-part-type="species">camela</tp:taxon-name-part></tp:taxon-name></italic> (lateral aspect) <bold>55</bold> <italic><tp:taxon-name><tp:taxon-name-part taxon-name-part-type="genus">Pilophoropsidea</tp:taxon-name-part> <tp:taxon-name-part taxon-name-part-type="species">cuneata</tp:taxon-name-part></tp:taxon-name></italic>, ♂ (holotype: Mexico, Chiapas, 27 km. SW of Teopisca, 18 Sept. 1981, Clark &amp; Coe) <bold>56</bold> <italic><tp:taxon-name><tp:taxon-name-part taxon-name-part-type="genus">Pilophoropsidea</tp:taxon-name-part> <tp:taxon-name-part taxon-name-part-type="species">dimidiata</tp:taxon-name-part></tp:taxon-name></italic>, ♂ (Mexico, Durango, 9 mi. W La Ciudad Durango, 9000’, 1 Jul. 1964, L. A. Kelton) <bold>57</bold> <italic><tp:taxon-name><tp:taxon-name-part taxon-name-part-type="genus">Pilophoropsidea</tp:taxon-name-part> <tp:taxon-name-part taxon-name-part-type="species">fascipennis</tp:taxon-name-part></tp:taxon-name></italic>,  ♂ (USA, Arizona, Cochise Co., Chiricahua Mts., SWRS, 5 mi. SW Portal, el. 5300 ft, 22 Aug. 2000, J. C. Schaffner) <bold>58</bold> <italic><tp:taxon-name><tp:taxon-name-part taxon-name-part-type="genus">Pilophoropsidea</tp:taxon-name-part> <tp:taxon-name-part taxon-name-part-type="species">fuscata</tp:taxon-name-part></tp:taxon-name></italic>,  ♂ (paratype: USA, New Mexico, Sante Fe Co., 6 mi. E Tusque, 4 Jul. 1984, J. T. &amp; D. A. Polhemus). 59, <italic><tp:taxon-name><tp:taxon-name-part taxon-name-part-type="genus">Pilophoropsidea</tp:taxon-name-part> <tp:taxon-name-part taxon-name-part-type="species">keltoni</tp:taxon-name-part></tp:taxon-name></italic>, ♂ (Mexico, Durango, 3 mi. E El Salto, 8400’, 21 June 1964, L. A. Kelton).</p><p><bold>Figures <xref ref-type="fig" rid="F10">60–71</xref>.</bold> <italic><tp:taxon-name><tp:taxon-name-part taxon-name-part-type="genus">Pilophoropsidea</tp:taxon-name-part></tp:taxon-name></italic> spp. <bold>60</bold> <italic><tp:taxon-name><tp:taxon-name-part taxon-name-part-type="genus">Pilophoropsidea</tp:taxon-name-part> <tp:taxon-name-part taxon-name-part-type="species">maxima</tp:taxon-name-part></tp:taxon-name></italic>, ♂ (holotype: Mexico, Durange, 10 mi. W of El Salto, 9000’, 10 Aug. 1964, L. A. Kelton) <bold>61</bold> <italic><tp:taxon-name><tp:taxon-name-part taxon-name-part-type="genus">Pilophoropsidea</tp:taxon-name-part> <tp:taxon-name-part taxon-name-part-type="species">pueblaensis</tp:taxon-name-part></tp:taxon-name></italic>, ♂ (holotype: Mexico, Puebla, Apulco, 13 mi. N Zacapoaxtla, 23 Jul. 1985, Jones &amp; Schaffner, at light) <bold>62</bold> <italic><tp:taxon-name><tp:taxon-name-part taxon-name-part-type="genus">Pilophoropsidea</tp:taxon-name-part> <tp:taxon-name-part taxon-name-part-type="species">schaffneri</tp:taxon-name-part></tp:taxon-name></italic>, ♂ (holotype: Mexico, San Luis Potosi, 28.5 mi. N of Huazache, 4 Jul. 1985, Jones &amp; Schaffner) <bold>63</bold> <italic><tp:taxon-name><tp:taxon-name-part taxon-name-part-type="genus">Pilophoropsidea</tp:taxon-name-part> <tp:taxon-name-part taxon-name-part-type="species">schaffneri</tp:taxon-name-part></tp:taxon-name></italic>, ♂ (holotype, lateral aspect). 64, <italic><tp:taxon-name><tp:taxon-name-part taxon-name-part-type="genus">Pilophoropsidea</tp:taxon-name-part> <tp:taxon-name-part taxon-name-part-type="species">schaffneri</tp:taxon-name-part></tp:taxon-name></italic>, ♀ (paratype: Mexico, San Luis Potosi, 28.5 mi. N of Huazache, 4 Jul. 1985, Jones &amp; Schaffner) <bold>65</bold> <italic><tp:taxon-name><tp:taxon-name-part taxon-name-part-type="genus">Pilophoropsidea</tp:taxon-name-part> <tp:taxon-name-part taxon-name-part-type="species">schaffneri</tp:taxon-name-part></tp:taxon-name></italic>, ♀ (lateral aspect) <bold>66</bold> <italic><tp:taxon-name><tp:taxon-name-part taxon-name-part-type="genus">Pilophoropsidea</tp:taxon-name-part> <tp:taxon-name-part taxon-name-part-type="species">serrata</tp:taxon-name-part></tp:taxon-name></italic>, ♂ (holotype: Mexico, Michoacan, 6 mi. N of Cheran, 7–8 Jul. 1985, Jones &amp; Schaffner) <bold>67</bold> <italic><tp:taxon-name><tp:taxon-name-part taxon-name-part-type="genus">Pilophoropsidea</tp:taxon-name-part> <tp:taxon-name-part taxon-name-part-type="species">touchetae</tp:taxon-name-part></tp:taxon-name></italic>, ♂ (holotype: Mexico, Puebla, 5.8 mi. NW of Telixtlahuaca, 21 Jul. 1987, Kovarik &amp; Schaffner) <bold>68</bold> <italic><tp:taxon-name><tp:taxon-name-part taxon-name-part-type="genus">Pilophoropsidea</tp:taxon-name-part> <tp:taxon-name-part taxon-name-part-type="species">truncata</tp:taxon-name-part></tp:taxon-name></italic>, ♂ (holotype: Mexico, Guerrero, 6.2 mi. SW of Xochipala, el. 5670 ft., 6 Jul. 1987, Kovarik &amp; Schaffner) <bold>69</bold> <italic><tp:taxon-name><tp:taxon-name-part taxon-name-part-type="genus">Pilophoropsidea</tp:taxon-name-part> <tp:taxon-name-part taxon-name-part-type="species">truncata</tp:taxon-name-part></tp:taxon-name></italic>, ♂ (lateral aspect) <bold>70</bold> <italic><tp:taxon-name><tp:taxon-name-part taxon-name-part-type="genus">Pilophoropsidea</tp:taxon-name-part> <tp:taxon-name-part taxon-name-part-type="species">tuberculata</tp:taxon-name-part></tp:taxon-name></italic>, ♂ (holotype: Mexico, Guerrero, 6.2 mi. SW of Xochipala, el. 5670 ft., 6 Jul. 1987, Kovarik &amp; Schaffner). 71, <italic><tp:taxon-name><tp:taxon-name-part taxon-name-part-type="genus">Pilophoropsidea</tp:taxon-name-part> <tp:taxon-name-part taxon-name-part-type="species">tuberculata</tp:taxon-name-part></tp:taxon-name></italic>, ♀ (paratype: Mexico, Guerrero, 6.2 mi. SW of Xochipala, el. 5670 ft., 6 Jul. 1987, Kovarik &amp; Schaffner).</p><p><bold>Figures <xref ref-type="fig" rid="F11">72–83</xref>.</bold> <italic><tp:taxon-name><tp:taxon-name-part taxon-name-part-type="genus">Pilophoropsidea</tp:taxon-name-part></tp:taxon-name></italic> and <italic><tp:taxon-name><tp:taxon-name-part taxon-name-part-type="genus">Pilophoropsis</tp:taxon-name-part></tp:taxon-name></italic> spp. <bold>72</bold> <italic><tp:taxon-name><tp:taxon-name-part taxon-name-part-type="genus">Pilophoropsidea</tp:taxon-name-part> <tp:taxon-name-part taxon-name-part-type="species">tuberculata</tp:taxon-name-part></tp:taxon-name></italic>, ♀ (lateral aspect). <italic><tp:taxon-name><tp:taxon-name-part taxon-name-part-type="genus">Pilophoropsis</tp:taxon-name-part></tp:taxon-name></italic> spp. <bold>73–83:</bold> <bold>73</bold> <italic><tp:taxon-name><tp:taxon-name-part taxon-name-part-type="genus">Pilophoropsis</tp:taxon-name-part> <tp:taxon-name-part taxon-name-part-type="species">bejeanae</tp:taxon-name-part></tp:taxon-name></italic>, ♂ (holotype: Intercepted at Nogales, Arizona, on tomatoes from Mexico, 27 Dec. 1941) <bold>74</bold> <italic><tp:taxon-name><tp:taxon-name-part taxon-name-part-type="genus">Pilophoropsis</tp:taxon-name-part> <tp:taxon-name-part taxon-name-part-type="species">brachyptera</tp:taxon-name-part></tp:taxon-name></italic>, ♂ (USA, Arizona, Pima Co., Lower Santa Rita Range, ne Sahuarita, 11 Apr. 1989, T. J. Henry &amp; A. G. Wheeler, on Prosopis sp.) <bold>75</bold> <italic><tp:taxon-name><tp:taxon-name-part taxon-name-part-type="genus">Pilophoropsis</tp:taxon-name-part> <tp:taxon-name-part taxon-name-part-type="species">brachyptera</tp:taxon-name-part></tp:taxon-name></italic>, ♀ (USA, Arizona, 4 mi. S of I-100, along R 82, 2 June 1997, T. J. Henry &amp; A. G. Wheeler, on <italic><tp:taxon-name><tp:taxon-name-part taxon-name-part-type="genus">Prosopis</tp:taxon-name-part></tp:taxon-name></italic> sp.) <bold>76</bold> <italic><tp:taxon-name><tp:taxon-name-part taxon-name-part-type="genus">Pilophoropsis</tp:taxon-name-part> <tp:taxon-name-part taxon-name-part-type="species">cunealis</tp:taxon-name-part></tp:taxon-name></italic>, ♂ (holotype: Mexico, Oaxaca, Puerto Escondido, 15 Jul. 1985, Jones &amp; Schaffner, on <italic><tp:taxon-name><tp:taxon-name-part taxon-name-part-type="genus">Acacia</tp:taxon-name-part> <tp:taxon-name-part taxon-name-part-type="species">cochliacantha</tp:taxon-name-part></tp:taxon-name></italic>) <bold>77</bold> <italic><tp:taxon-name><tp:taxon-name-part taxon-name-part-type="genus">Pilophoropsis</tp:taxon-name-part> <tp:taxon-name-part taxon-name-part-type="species">cunealis</tp:taxon-name-part></tp:taxon-name></italic>, ♀ (paratype: Mexico, Oaxaca, Puerto Escondido, 15 Jul. 1985, Jones &amp; Schaffner, on <italic><tp:taxon-name><tp:taxon-name-part taxon-name-part-type="genus">Acacia</tp:taxon-name-part> <tp:taxon-name-part taxon-name-part-type="species">cochliacantha</tp:taxon-name-part></tp:taxon-name></italic>) <bold>78</bold> <italic><tp:taxon-name><tp:taxon-name-part taxon-name-part-type="genus">Pilophoropsis</tp:taxon-name-part> <tp:taxon-name-part taxon-name-part-type="species">cunealis</tp:taxon-name-part></tp:taxon-name></italic>, ♀ (lateral aspect) <bold>79</bold> <italic><tp:taxon-name><tp:taxon-name-part taxon-name-part-type="genus">Pilophoropsis</tp:taxon-name-part> <tp:taxon-name-part taxon-name-part-type="species">nicholi</tp:taxon-name-part></tp:taxon-name></italic>, ♂ (Mexico, Jalisco, Puerto Vallarta, 8 Dec. 1984, G. E. Bohart) <bold>80</bold> <italic><tp:taxon-name><tp:taxon-name-part taxon-name-part-type="genus">Pilophoropsis</tp:taxon-name-part> <tp:taxon-name-part taxon-name-part-type="species">nicholi</tp:taxon-name-part></tp:taxon-name></italic>, ♀ (USA, Arizona, Santa Rita Mts., 16 May 1928, alt. 4000’, A. A. Nichol) <bold>81</bold> <italic><tp:taxon-name><tp:taxon-name-part taxon-name-part-type="species">nicholi</tp:taxon-name-part></tp:taxon-name></italic>, ♀ (lateral aspect) <bold>82</bold> <italic><tp:taxon-name><tp:taxon-name-part taxon-name-part-type="genus">Pilophoropsis</tp:taxon-name-part> <tp:taxon-name-part taxon-name-part-type="species">quercicola</tp:taxon-name-part></tp:taxon-name></italic>, ♂ (holotype: USA, Arizona, Cochise Co., Ash Canyon Rd., nr Rt. 92, S of Sierra Vista, 4 June 1997, T. J. Henry &amp; A. G. Wheeler, on <italic><tp:taxon-name><tp:taxon-name-part taxon-name-part-type="genus">Quercus</tp:taxon-name-part> <tp:taxon-name-part taxon-name-part-type="species">longifolia</tp:taxon-name-part></tp:taxon-name></italic>) <bold>83</bold> <italic><tp:taxon-name><tp:taxon-name-part taxon-name-part-type="genus">Pilophoropsis</tp:taxon-name-part> <tp:taxon-name-part taxon-name-part-type="species">quercicola</tp:taxon-name-part></tp:taxon-name></italic>, ♀ (paratype: USA, Arizona, Cochise Co., Ash Canyon Rd., nr Rt. 92, S of Sierra Vista, 4 June 1997, T. J. Henry &amp; A. G. Wheeler, on <italic><tp:taxon-name><tp:taxon-name-part taxon-name-part-type="genus">Quercus</tp:taxon-name-part> <tp:taxon-name-part taxon-name-part-type="species">longifolia</tp:taxon-name-part></tp:taxon-name></italic>).</p><p><bold>Figures <xref ref-type="fig" rid="F12">84–94</xref>.</bold> <!--PageBreak--><italic><tp:taxon-name><tp:taxon-name-part taxon-name-part-type="genus">Pilophoropsis</tp:taxon-name-part></tp:taxon-name></italic>, <italic><tp:taxon-name><tp:taxon-name-part taxon-name-part-type="genus">Pilophoropsita</tp:taxon-name-part></tp:taxon-name></italic>, and <italic><tp:taxon-name><tp:taxon-name-part taxon-name-part-type="genus">Renodaeus</tp:taxon-name-part></tp:taxon-name></italic> spp. <bold>84</bold> <italic><tp:taxon-name><tp:taxon-name-part taxon-name-part-type="genus">Pilophoropsis</tp:taxon-name-part> <tp:taxon-name-part taxon-name-part-type="species">texana</tp:taxon-name-part></tp:taxon-name></italic>, ♂ <bold>85</bold> <italic><tp:taxon-name><tp:taxon-name-part taxon-name-part-type="genus">Pilophoropsis</tp:taxon-name-part> <tp:taxon-name-part taxon-name-part-type="species">texana</tp:taxon-name-part></tp:taxon-name></italic>, ♀ (holotype: USA, Texas, Brownsville, Esperanza Ranch, no date) <bold>86–88:</bold> <bold>86</bold> <italic><tp:taxon-name><tp:taxon-name-part taxon-name-part-type="genus">Pilophoropsita</tp:taxon-name-part> <tp:taxon-name-part taxon-name-part-type="species">schaffneri</tp:taxon-name-part></tp:taxon-name></italic>, ♂ (paratype: Mexico, Oaxaca, 3.3 mi. E Rio Hondo, 5 Aug. 1980, Schaffner, Weaver, &amp; Friedlander) <bold>87</bold> <italic><tp:taxon-name><tp:taxon-name-part taxon-name-part-type="genus">Pilophoropsidea</tp:taxon-name-part> <tp:taxon-name-part taxon-name-part-type="species">schaffneri</tp:taxon-name-part></tp:taxon-name></italic>, ♂ (lateral aspect) <bold>88</bold> <italic><tp:taxon-name><tp:taxon-name-part taxon-name-part-type="genus">Pilophoropsidea</tp:taxon-name-part> <tp:taxon-name-part taxon-name-part-type="species">schaffneri</tp:taxon-name-part></tp:taxon-name></italic>, ♀ (paratype: Mexico, Oaxaca, Puerto Escondido, 15 Jul. 1985, Jones &amp; Schaffner) <bold>89–92:</bold> <italic><tp:taxon-name><tp:taxon-name-part taxon-name-part-type="genus">Renodaeus</tp:taxon-name-part></tp:taxon-name></italic> spp. <bold>89</bold> <italic><tp:taxon-name><tp:taxon-name-part taxon-name-part-type="genus">Renodaeus</tp:taxon-name-part> <tp:taxon-name-part taxon-name-part-type="species">ficarius</tp:taxon-name-part></tp:taxon-name></italic> ♀ (lectotype: Guatemala, Cerro Zunil) <bold>90</bold> <italic><tp:taxon-name><tp:taxon-name-part taxon-name-part-type="genus">Renodaeus</tp:taxon-name-part> <tp:taxon-name-part taxon-name-part-type="species">mimeticus</tp:taxon-name-part></tp:taxon-name></italic>, ♂ (Ecuador, Orellana Prov., Tiputini Biological Station, 216 m, 27 Oct. 1998, T. L. Erwin, et al., taken in insecticidal fogging) <bold>91</bold> <italic><tp:taxon-name><tp:taxon-name-part taxon-name-part-type="genus">Renodaeus</tp:taxon-name-part> <tp:taxon-name-part taxon-name-part-type="species">mimeticus</tp:taxon-name-part></tp:taxon-name></italic>, ♂ (lateral aspect) <bold>92</bold> <italic><tp:taxon-name><tp:taxon-name-part taxon-name-part-type="genus">Renodaeus</tp:taxon-name-part> <tp:taxon-name-part taxon-name-part-type="species">mimeticus</tp:taxon-name-part></tp:taxon-name></italic>, ♀ (Ecuador, Orellana Prov., Tiputini Biological Station, 216 m, 27 Oct. 1998, T. L. Erwin, et al., taken in insecticidal fogging) <bold>93–94:</bold> <bold>93</bold> <italic><tp:taxon-name><tp:taxon-name-part taxon-name-part-type="genus">Marinonicoris</tp:taxon-name-part> <tp:taxon-name-part taxon-name-part-type="species">myrmecoides</tp:taxon-name-part></tp:taxon-name></italic>, ♂ (Argentina, Missiones, Dept. Concep., Sta. Marla, M. J. Viana) <bold>94</bold> <italic><tp:taxon-name><tp:taxon-name-part taxon-name-part-type="genus">Marinonicoris</tp:taxon-name-part> <tp:taxon-name-part taxon-name-part-type="species">myrmecoides</tp:taxon-name-part></tp:taxon-name></italic>, ♀ ((Argentina, Missiones, Dept. Concep., Sta. Marla, M. J. Viana).</p><p><bold>Figures <xref ref-type="fig" rid="F13">95–106</xref>.</bold> <italic><tp:taxon-name><tp:taxon-name-part taxon-name-part-type="genus">Zanchisme</tp:taxon-name-part></tp:taxon-name></italic> and <italic><tp:taxon-name><tp:taxon-name-part taxon-name-part-type="genus">Zanchismeopsidea</tp:taxon-name-part></tp:taxon-name></italic> spp. <bold>95–104:</bold> <italic><tp:taxon-name><tp:taxon-name-part taxon-name-part-type="genus">Zanchisme</tp:taxon-name-part></tp:taxon-name></italic> spp. <bold>95</bold> <italic><tp:taxon-name><tp:taxon-name-part taxon-name-part-type="genus">Zanchisme</tp:taxon-name-part> <tp:taxon-name-part taxon-name-part-type="species">dromidarus</tp:taxon-name-part></tp:taxon-name></italic>, ♂; (Colombia, Bolivar, Cartogena, 8 Oct. 1971, G. E. Bohart) <bold>96</bold> <italic><tp:taxon-name><tp:taxon-name-part taxon-name-part-type="genus">Zanchisme</tp:taxon-name-part> <tp:taxon-name-part taxon-name-part-type="species">dromedarius</tp:taxon-name-part></tp:taxon-name></italic>, ♂ (lateral aspect) <bold>97</bold> <italic><tp:taxon-name><tp:taxon-name-part taxon-name-part-type="genus">Zanchisme</tp:taxon-name-part> <tp:taxon-name-part taxon-name-part-type="species">dromedarius</tp:taxon-name-part></tp:taxon-name></italic>, ♀ (Colombia, Mgd., Rio Frio, Mar. 1937, Darlington) <bold>98</bold> <italic><tp:taxon-name><tp:taxon-name-part taxon-name-part-type="genus">Zanchisme</tp:taxon-name-part> <tp:taxon-name-part taxon-name-part-type="species">inermis</tp:taxon-name-part></tp:taxon-name></italic>, ♂ (Costa Rica, Guanacaste, S. of Caños, 9–14 Mar. 1990, F. D. Parker) <bold>99</bold> <italic><tp:taxon-name><tp:taxon-name-part taxon-name-part-type="genus">Zanchisme</tp:taxon-name-part> <tp:taxon-name-part taxon-name-part-type="species">inermis</tp:taxon-name-part></tp:taxon-name></italic>, ♀ (Mexico, Guerrero, Barra Vieja, 5 Mar. 1986, H. Miranda) <bold>100</bold> <italic><tp:taxon-name><tp:taxon-name-part taxon-name-part-type="genus">Zanchisme</tp:taxon-name-part> <tp:taxon-name-part taxon-name-part-type="species">illustris</tp:taxon-name-part></tp:taxon-name></italic>, ♂ (Jamaica, Ft. Clarence, 7 Dec. 1975, O’Brien &amp; Marshall) <bold>101</bold> <italic><tp:taxon-name><tp:taxon-name-part taxon-name-part-type="genus">Zanchisme</tp:taxon-name-part> <tp:taxon-name-part taxon-name-part-type="species">illustris</tp:taxon-name-part></tp:taxon-name></italic>, ♀ (Jamaica, Montego Bay, 15 Mar. 1911, no collector info.) <bold>102</bold> <italic><tp:taxon-name><tp:taxon-name-part taxon-name-part-type="genus">Zanchisme</tp:taxon-name-part> <tp:taxon-name-part taxon-name-part-type="species">mexicanus</tp:taxon-name-part></tp:taxon-name></italic>, ♂ (Mexico, Chiapas, E of Cintalapa, 11 July 1991, R. W. Jones) <bold>103</bold> <italic><tp:taxon-name><tp:taxon-name-part taxon-name-part-type="genus">Zanchisme</tp:taxon-name-part> <tp:taxon-name-part taxon-name-part-type="species">mexicanus</tp:taxon-name-part></tp:taxon-name></italic>, ♂ (lateral aspect) <bold>104</bold> <italic><tp:taxon-name><tp:taxon-name-part taxon-name-part-type="genus">Zanchisme</tp:taxon-name-part> <tp:taxon-name-part taxon-name-part-type="species">mexicanus</tp:taxon-name-part></tp:taxon-name></italic>, ♀ (Panama, Canal Zone, Farfan Beach, 15 July 1976, W. E. Clark) <bold>105</bold> <italic><tp:taxon-name><tp:taxon-name-part taxon-name-part-type="genus">Zanchisme</tp:taxon-name-part> <tp:taxon-name-part taxon-name-part-type="species">mexicanus</tp:taxon-name-part></tp:taxon-name></italic>, ♀ (lateral aspect) <bold>105–106:</bold> <bold>104</bold> <italic><tp:taxon-name><tp:taxon-name-part taxon-name-part-type="genus">Zanchismeopsidea</tp:taxon-name-part> <tp:taxon-name-part taxon-name-part-type="species">diegoi</tp:taxon-name-part></tp:taxon-name></italic>, ♂ (holotype: Argentina, Santiago Del Estero, Añatuya, Mar. 1999, D. J. Carpintero) <bold>105</bold> <italic><tp:taxon-name><tp:taxon-name-part taxon-name-part-type="genus">Zanchismeopsidea</tp:taxon-name-part> <tp:taxon-name-part taxon-name-part-type="species">diegoi</tp:taxon-name-part></tp:taxon-name></italic>, ♂ (lateral aspect).</p></app><fig id="F10" position="float" orientation="portrait"><label>Figures 60–71.</label><caption><p><italic><tp:taxon-name><tp:taxon-name-part taxon-name-part-type="genus">Pilophoropsidea</tp:taxon-name-part></tp:taxon-name></italic> spp., dorsal aspects, except as noted (see Appendix <xref ref-type="app" rid="App1">I</xref> for locality information). <bold>60</bold> <italic><tp:taxon-name><tp:taxon-name-part taxon-name-part-type="genus">Pilophoropsidea</tp:taxon-name-part> <tp:taxon-name-part taxon-name-part-type="species">maxima</tp:taxon-name-part></tp:taxon-name></italic>, ♂ (holotype) <bold>61</bold> <italic><tp:taxon-name><tp:taxon-name-part taxon-name-part-type="genus">Pilophoropsidea</tp:taxon-name-part> <tp:taxon-name-part taxon-name-part-type="species">pueblaensis</tp:taxon-name-part></tp:taxon-name></italic>, ♂ (holotype) <bold>62</bold> <italic><tp:taxon-name><tp:taxon-name-part taxon-name-part-type="genus">Pilophoropsidea</tp:taxon-name-part> <tp:taxon-name-part taxon-name-part-type="species">schaffneri</tp:taxon-name-part></tp:taxon-name></italic>, ♂ (holotype) <bold>63</bold> <italic><tp:taxon-name><tp:taxon-name-part taxon-name-part-type="genus">Pilophoropsidea</tp:taxon-name-part> <tp:taxon-name-part taxon-name-part-type="species">schaffneri</tp:taxon-name-part></tp:taxon-name></italic>, ♂ (lateral aspect) <bold>64</bold> <italic><tp:taxon-name><tp:taxon-name-part taxon-name-part-type="genus">Pilophoropsidea</tp:taxon-name-part> <tp:taxon-name-part taxon-name-part-type="species">schaffneri</tp:taxon-name-part></tp:taxon-name></italic> (paratype) <bold>65</bold> <italic><tp:taxon-name><tp:taxon-name-part taxon-name-part-type="genus">Pilophoropsidea</tp:taxon-name-part> <tp:taxon-name-part taxon-name-part-type="species">schaffneri</tp:taxon-name-part></tp:taxon-name></italic>, ♀(lateral aspect) <bold>66</bold> <italic><tp:taxon-name><tp:taxon-name-part taxon-name-part-type="genus">Pilophoropsidea</tp:taxon-name-part> <tp:taxon-name-part taxon-name-part-type="species">serrata</tp:taxon-name-part></tp:taxon-name></italic>, ♂ (holotype) <bold>67</bold> <italic><tp:taxon-name><tp:taxon-name-part taxon-name-part-type="genus">Pilophoropsidea</tp:taxon-name-part> <tp:taxon-name-part taxon-name-part-type="species">touchetae</tp:taxon-name-part></tp:taxon-name></italic>, ♂ (holotype) <bold>68</bold> <italic><tp:taxon-name><tp:taxon-name-part taxon-name-part-type="genus">Pilophoropsidea</tp:taxon-name-part> <tp:taxon-name-part taxon-name-part-type="species">truncata</tp:taxon-name-part></tp:taxon-name></italic>, ♂ (holotype) <bold>69</bold> <italic><tp:taxon-name><tp:taxon-name-part taxon-name-part-type="genus">Pilophoropsidea</tp:taxon-name-part> <tp:taxon-name-part taxon-name-part-type="species">truncata</tp:taxon-name-part></tp:taxon-name></italic>, ♂ (lateral aspect) <bold>70</bold> <italic><tp:taxon-name><tp:taxon-name-part taxon-name-part-type="genus">Pilophoropsidea</tp:taxon-name-part> <tp:taxon-name-part taxon-name-part-type="species">tuberculata</tp:taxon-name-part></tp:taxon-name></italic>, ♂ (holotype) <bold>71</bold> <italic><tp:taxon-name><tp:taxon-name-part taxon-name-part-type="genus">Pilophoropsidea</tp:taxon-name-part> <tp:taxon-name-part taxon-name-part-type="species">tuberculata</tp:taxon-name-part></tp:taxon-name></italic>, ♀ (paratype).</p></caption><graphic xmlns:xlink="http://www.w3.org/1999/xlink" xlink:href="zookeys-490-001-g010.jpg" position="float" orientation="portrait" xlink:type="simple" id="oo_40633.jpg"/></fig><fig id="F15" position="float" orientation="portrait"><label>Figures 108–115.</label><caption><p>SEM photomicrographs of <italic><tp:taxon-name><tp:taxon-name-part taxon-name-part-type="genus">Pilophoropsidea</tp:taxon-name-part> <tp:taxon-name-part taxon-name-part-type="species">camela</tp:taxon-name-part></tp:taxon-name></italic>, male. <bold>108</bold> head and pronotum, lateral aspect <bold>109</bold> head and pronotum, dorsal aspect <bold>110</bold> ostiolar evaporative area <bold>111</bold> stridulitrum on costal margin of hemelytron <bold>112</bold> glaucous patch (made of many tiny trichomes) at base of abdomen <bold>113</bold> pretarsus <bold>114</bold> genital capsule, caudal aspect <bold>115</bold> genital capsule, lateral aspect.</p></caption><graphic xmlns:xlink="http://www.w3.org/1999/xlink" xlink:href="zookeys-490-001-g015.jpg" position="float" orientation="portrait" xlink:type="simple" id="oo_40638.jpg"/></fig><fig id="F33" position="float" orientation="portrait"><label>Figures 220–226.</label><caption><p>Male genitalia of <italic><tp:taxon-name><tp:taxon-name-part taxon-name-part-type="genus">Pilophoropsidea</tp:taxon-name-part></tp:taxon-name></italic> spp. <bold>220–222:</bold> <italic><tp:taxon-name><tp:taxon-name-part taxon-name-part-type="genus">Pilophoropsidea</tp:taxon-name-part> <tp:taxon-name-part taxon-name-part-type="species">cuneata</tp:taxon-name-part></tp:taxon-name></italic> <bold>220</bold> left paramere <bold>221</bold> phallotheca and endosoma <bold>222</bold> right paramere, caudal aspect. <bold>223–226:</bold> <italic><tp:taxon-name><tp:taxon-name-part taxon-name-part-type="genus">Pilophoropsidea</tp:taxon-name-part> <tp:taxon-name-part taxon-name-part-type="species">dimidiata</tp:taxon-name-part></tp:taxon-name></italic> <bold>223</bold> left paramere, caudal aspect <bold>224</bold> left paramere, anterior aspect <bold>225</bold> endosoma and phallotheca <bold>226</bold> right paramere, caudal aspect.</p></caption><graphic xmlns:xlink="http://www.w3.org/1999/xlink" xlink:href="zookeys-490-001-g033.jpg" position="float" orientation="portrait" xlink:type="simple" id="oo_40656.jpg"/></fig><fig id="F38" position="float" orientation="portrait"><label>Figures 254–259.</label><caption><p>Male genitalia of <italic><tp:taxon-name><tp:taxon-name-part taxon-name-part-type="genus">Pilophoropsidea</tp:taxon-name-part></tp:taxon-name></italic> spp. <bold>254–256:</bold> <italic><tp:taxon-name><tp:taxon-name-part taxon-name-part-type="genus">Pilophoropsidea</tp:taxon-name-part> <tp:taxon-name-part taxon-name-part-type="species">truncata</tp:taxon-name-part></tp:taxon-name></italic> <bold>254</bold> left paramere, caudal aspect <bold>255</bold> phallotheca and endosoma <bold>256</bold> right paramere, caudal aspect <bold>257–259:</bold> <italic><tp:taxon-name><tp:taxon-name-part taxon-name-part-type="genus">Pilophoropsidea</tp:taxon-name-part> <tp:taxon-name-part taxon-name-part-type="species">tuberculata</tp:taxon-name-part></tp:taxon-name></italic> <bold>257</bold> left paramere, caudal aspect <bold>258</bold> endosoma and phallotheca <bold>259</bold> right paramere, caudal aspect.</p></caption><graphic xmlns:xlink="http://www.w3.org/1999/xlink" xlink:href="zookeys-490-001-g038.jpg" position="float" orientation="portrait" xlink:type="simple" id="oo_40661.jpg"/></fig><fig id="F37" position="float" orientation="portrait"><label>Figures 246–253.</label><caption><p>Male genitalia of <italic><tp:taxon-name><tp:taxon-name-part taxon-name-part-type="genus">Pilophoropsidea</tp:taxon-name-part></tp:taxon-name></italic> spp. <bold>246–249:</bold> <italic><tp:taxon-name><tp:taxon-name-part taxon-name-part-type="genus">Pilophoropsidea</tp:taxon-name-part> <tp:taxon-name-part taxon-name-part-type="species">serrata</tp:taxon-name-part></tp:taxon-name></italic> <bold>246</bold> left paramere, caudal aspect <bold>247</bold> left paramere, anterior aspect <bold>248</bold> phallotheca and endosoma <bold>249</bold> right paramere, caudal aspect <bold>250–253:</bold> <italic><tp:taxon-name><tp:taxon-name-part taxon-name-part-type="genus">Pilophoropsidea</tp:taxon-name-part> <tp:taxon-name-part taxon-name-part-type="species">touchetae</tp:taxon-name-part></tp:taxon-name></italic> <bold>250</bold> left paramere, caudal aspect <bold>251</bold> left paramere, anterior aspect <bold>252</bold> endosoma and phallotheca <bold>253</bold> right paramere, caudal aspect.</p></caption><graphic xmlns:xlink="http://www.w3.org/1999/xlink" xlink:href="zookeys-490-001-g037.jpg" position="float" orientation="portrait" xlink:type="simple" id="oo_40660.jpg"/></fig><fig id="F32" position="float" orientation="portrait"><label>Figures 214–219.</label><caption><p>Male genitalia of <italic><tp:taxon-name><tp:taxon-name-part taxon-name-part-type="genus">Pilophoropsidea</tp:taxon-name-part></tp:taxon-name></italic> spp. <bold>214–216:</bold> <italic><tp:taxon-name><tp:taxon-name-part taxon-name-part-type="genus">Pilophoropsidea</tp:taxon-name-part> <tp:taxon-name-part taxon-name-part-type="species">brailovskyi</tp:taxon-name-part></tp:taxon-name></italic> <bold>214</bold> left paramere <bold>215</bold> phallotheca and endosoma <bold>216</bold> right paramere, caudal aspect <bold>217–219:</bold> <italic><tp:taxon-name><tp:taxon-name-part taxon-name-part-type="genus">Pilophoropsidea</tp:taxon-name-part> <tp:taxon-name-part taxon-name-part-type="species">camela</tp:taxon-name-part></tp:taxon-name></italic> <bold>217</bold> left paramere <bold>218</bold> endosoma and phallotheca <bold>219</bold> right paramere, caudal aspect.</p></caption><graphic xmlns:xlink="http://www.w3.org/1999/xlink" xlink:href="zookeys-490-001-g032.jpg" position="float" orientation="portrait" xlink:type="simple" id="oo_40655.jpg"/></fig><fig id="F31" position="float" orientation="portrait"><label>Figures 208–213.</label><caption><p>Male genitalia of <italic><tp:taxon-name><tp:taxon-name-part taxon-name-part-type="genus">Ceratocapsidea</tp:taxon-name-part></tp:taxon-name></italic> and <italic><tp:taxon-name><tp:taxon-name-part taxon-name-part-type="genus">Pilophoropsidea</tp:taxon-name-part></tp:taxon-name></italic> spp. <bold>208–210:</bold> <italic><tp:taxon-name><tp:taxon-name-part taxon-name-part-type="genus">Ceratocapsidea</tp:taxon-name-part> <tp:taxon-name-part taxon-name-part-type="species">variabilis</tp:taxon-name-part></tp:taxon-name></italic> <bold>208</bold> left paramere <bold>209</bold> phallotheca and endosoma <bold>210</bold> right paramere, caudal aspect <bold>211–213:</bold> <italic><tp:taxon-name><tp:taxon-name-part taxon-name-part-type="genus">Pilophoropsidea</tp:taxon-name-part> <tp:taxon-name-part taxon-name-part-type="species">barberi</tp:taxon-name-part></tp:taxon-name></italic> <bold>211</bold> left paramere <bold>212</bold> endosoma and phallotheca <bold>213</bold> right paramere, caudal aspect.</p></caption><graphic xmlns:xlink="http://www.w3.org/1999/xlink" xlink:href="zookeys-490-001-g031.jpg" position="float" orientation="portrait" xlink:type="simple" id="oo_40654.jpg"/></fig><fig id="F34" position="float" orientation="portrait"><label>Figures 227–233.</label><caption><p>Male genitalia of <italic><tp:taxon-name><tp:taxon-name-part taxon-name-part-type="genus">Pilophoropsidea</tp:taxon-name-part></tp:taxon-name></italic> spp. <bold>227–229:</bold> <italic><tp:taxon-name><tp:taxon-name-part taxon-name-part-type="genus">Pilophoropsidea</tp:taxon-name-part> <tp:taxon-name-part taxon-name-part-type="species">fascipennis</tp:taxon-name-part></tp:taxon-name></italic> <bold>227</bold> left paramere <bold>228</bold> phallotheca and endosoma <bold>229</bold> right paramere, caudal aspect <bold>230–233:</bold> <italic><tp:taxon-name><tp:taxon-name-part taxon-name-part-type="genus">Pilophoropsidea</tp:taxon-name-part> <tp:taxon-name-part taxon-name-part-type="species">fuscata</tp:taxon-name-part></tp:taxon-name></italic> <bold>230</bold> left paramere, caudal aspect <bold>231</bold> left paramere, anterior aspect <bold>232</bold> endosoma and phallotheca <bold>233</bold> right paramere, caudal aspect.</p></caption><graphic xmlns:xlink="http://www.w3.org/1999/xlink" xlink:href="zookeys-490-001-g034.jpg" position="float" orientation="portrait" xlink:type="simple" id="oo_40657.jpg"/></fig><fig id="F36" position="float" orientation="portrait"><label>Figures 240–245.</label><caption><p>Male genitalia of <italic><tp:taxon-name><tp:taxon-name-part taxon-name-part-type="genus">Pilophoropsidea</tp:taxon-name-part></tp:taxon-name></italic> spp. <bold>240–242:</bold> <italic><tp:taxon-name><tp:taxon-name-part taxon-name-part-type="genus">Pilophoropsidea</tp:taxon-name-part> <tp:taxon-name-part taxon-name-part-type="species">pueblaensis</tp:taxon-name-part></tp:taxon-name></italic> <bold>240</bold> left paramere <bold>241</bold> phallotheca and endosoma <bold>242</bold> right paramere, caudal aspect <bold>243–245:</bold> <italic><tp:taxon-name><tp:taxon-name-part taxon-name-part-type="genus">Pilophoropsidea</tp:taxon-name-part> <tp:taxon-name-part taxon-name-part-type="species">schaffneri</tp:taxon-name-part></tp:taxon-name></italic> <bold>243</bold> left paramere <bold>244</bold> endosoma and phallotheca <bold>245</bold> right paramere, caudal aspect.</p></caption><graphic xmlns:xlink="http://www.w3.org/1999/xlink" xlink:href="zookeys-490-001-g036.jpg" position="float" orientation="portrait" xlink:type="simple" id="oo_40659.jpg"/></fig><fig id="F35" position="float" orientation="portrait"><label>Figures 234–239.</label><caption><p>Male genitalia of <italic><tp:taxon-name><tp:taxon-name-part taxon-name-part-type="genus">Pilophoropsidea</tp:taxon-name-part></tp:taxon-name></italic> spp. <bold>234–236:</bold> <italic><tp:taxon-name><tp:taxon-name-part taxon-name-part-type="genus">Pilophoropsidea</tp:taxon-name-part> <tp:taxon-name-part taxon-name-part-type="species">keltoni</tp:taxon-name-part></tp:taxon-name></italic> <bold>234</bold> left paramere <bold>235</bold> phallotheca and endosoma <bold>236</bold> right paramere, caudal aspect <bold>237–239:</bold> <italic><tp:taxon-name><tp:taxon-name-part taxon-name-part-type="genus">Pilophoropsidea</tp:taxon-name-part> <tp:taxon-name-part taxon-name-part-type="species">maxima</tp:taxon-name-part></tp:taxon-name></italic> <bold>237</bold> left paramere <bold>238</bold> endosoma and phallotheca <bold>239</bold> right paramere, caudal aspect.</p></caption><graphic xmlns:xlink="http://www.w3.org/1999/xlink" xlink:href="zookeys-490-001-g035.jpg" position="float" orientation="portrait" xlink:type="simple" id="oo_40658.jpg"/></fig></tp:treatment-sec></tp:taxon-treatment>
