# Supplementary material for: Revision of the Ceratocapsine Renodaeus group: Marinonicoris, Pilophoropsis, Renodaeus, and Zanchisme, with descriptions of four new genera (Heteroptera, Miridae, Orthotylinae)
Source: Zookeys. 2015 Mar 25;(490):1–156. doi: 10.3897/zookeys.490.8880 (PMC4389182; doi:10.3897/zookeys.490.8880)
Supplement: XML Treatment for Pilophoropsidea serrata [file zookeys.490.8880-treatment33.xml]

<!DOCTYPE tp:taxon-treatment
  PUBLIC "-//TaxonX//DTD Taxonomic Treatment Publishing DTD v0 20100105//EN" "tax-treatment-NSO.dtd">
<tp:taxon-treatment xmlns:tp="http://www.plazi.org/taxpub"><tp:treatment-meta><kwd-group><label>Taxon classification</label><kwd><named-content content-type="kingdom">Animalia</named-content></kwd><kwd><named-content content-type="order">Hemiptera</named-content></kwd><kwd><named-content content-type="family">Miridae</named-content></kwd></kwd-group><mixed-citation publication-type="journal"><person-group><name><surname>Henry</surname><given-names>Thomas J.</given-names></name></person-group><article-title>Revision of the Ceratocapsine <italic><tp:taxon-name><tp:taxon-name-part taxon-name-part-type="genus">Renodaeus</tp:taxon-name-part></tp:taxon-name></italic> group: <italic><tp:taxon-name><tp:taxon-name-part taxon-name-part-type="genus">Marinonicoris</tp:taxon-name-part></tp:taxon-name></italic>, <italic><tp:taxon-name><tp:taxon-name-part taxon-name-part-type="genus">Pilophoropsis</tp:taxon-name-part></tp:taxon-name></italic>, <italic><tp:taxon-name><tp:taxon-name-part taxon-name-part-type="genus">Renodaeus</tp:taxon-name-part></tp:taxon-name></italic>, and <italic><tp:taxon-name><tp:taxon-name-part taxon-name-part-type="genus">Zanchisme</tp:taxon-name-part></tp:taxon-name></italic>, with descriptions of four new genera (<tp:taxon-name><tp:taxon-name-part taxon-name-part-type="suborder">Heteroptera</tp:taxon-name-part></tp:taxon-name>, <tp:taxon-name><tp:taxon-name-part taxon-name-part-type="family">Miridae</tp:taxon-name-part></tp:taxon-name>, <tp:taxon-name><tp:taxon-name-part taxon-name-part-type="subfamily">Orthotylinae</tp:taxon-name-part></tp:taxon-name>)</article-title><source>Zookeys</source><day>25</day><month>3</month><year>2015</year><volume>2015</volume><issue>490</issue><fpage>1</fpage><lpage>156</lpage><pub-id pub-id-type="doi">10.3897/zookeys.490.8880</pub-id></mixed-citation></tp:treatment-meta><tp:nomenclature><tp:taxon-name>
                            <tp:taxon-name-part taxon-name-part-type="genus">Pilophoropsidea</tp:taxon-name-part>
                            <tp:taxon-name-part taxon-name-part-type="species">serrata</tp:taxon-name-part>
                            <object-id xmlns:xlink="http://www.w3.org/1999/xlink" content-type="zoobank" xlink:type="simple">http://zoobank.org/BDD0CAA4-2ED8-47D0-A510-0E9737CFCD83</object-id>
                        </tp:taxon-name><tp:taxon-authority>Henry</tp:taxon-authority><tp:taxon-status xmlns:xlink="http://www.w3.org/1999/xlink" xlink:type="simple">sp. n.</tp:taxon-status><xref ref-type="fig" rid="F10">Figs 66</xref><xref ref-type="fig" rid="F37">, 246–249</xref></tp:nomenclature><tp:treatment-sec sec-type="Diagnosis"><title>Diagnosis.</title><p>This species (Fig. <xref ref-type="fig" rid="F10">66</xref>) is recognized by the large size; overall dark coloration; shiny, dark brown pronotum; male genitalia, particularly the left paramere (Figs <xref ref-type="fig" rid="F37">246</xref>, <xref ref-type="fig" rid="F37">247</xref>) with a long, slender, apically hooked basal process and a stouter, apically acute median process, and the phallotheca (Fig. <xref ref-type="fig" rid="F37">248</xref>) with a short hooked apical process and dorsal flap; and the 12 to 13 short, setigerous tubercles on the dorsal edge of the male genital aperture.</p></tp:treatment-sec><tp:treatment-sec sec-type="Description"><title>Description.</title><p><italic>Holotype male</italic>: Length 5.33 mm, width 1.40 mm. <italic>Head</italic>: Width 0.84 mm, interocular width 0.36 mm. <italic>Labium</italic>: Length 1.60 mm. <italic>Antenna</italic>: Segment I, length 0.30 mm; II, 1.00 mm; III, 0.56 mm; IV, 0.54 mm. <italic>Pronotum</italic>: Length 0.90 mm, basal width 1.40 mm.</p><p><italic>Coloration</italic>: <italic>Head</italic>: Dark reddish brown. <italic>Antenna</italic>: Segment I pale brown, with a dark brown streak extending entire length on inner side; segment II dark brown or fuscous; segments II and III fuscous. <italic>Pronotum</italic>: Fuscous, somewhat paler red brown across calli. Scutellum: Reddish brown. <italic>Hemelytron</italic>: Dark brown to fuscous on apical half, more pale reddish to orange brown on basal half; membrane smoky black, paler at base across proximal half of large areole. <italic>Ventral surface</italic>: Shiny dark reddish brown. <italic>Ostiolar evaporative area</italic>: White, with knob at end of scent channel dull brown. <italic>Legs</italic>: Fore coxa brown, middle and hind coxae pale or whitish with bases infuscated; femora uniformly dark brown; tibiae uniformly dark brown.</p><p><italic>Structure, texture, and vestiture</italic>: <italic>Head</italic>: Shiny, granulate, frons transversely rugose, an elongate, glabrous, smooth, shiny spot present on either side of vertex, with each touching inner margin of an eye. <italic>Labium</italic>: Extending to bases of middle coxae. <italic>Pronotum</italic>: Shiny, surface of disc finely granulate, calli and collar uniformly granulate; recumbent pubescence short and sparse. <italic>Scutellum</italic>: Transversely rugose except for smooth apex, with silvery scale-like setae across middle, intermixed with long, erect, pale, simple setae. <italic>Hemelytra</italic>: Polished, smooth, with two bands of silvery scale-like setae, a narrow one across base of clavus and a broader one through middle of corium and across apical third of clavus.</p><!--PageBreak--><p><italic>Male genitalia</italic>: Dorsal edge of aperture with 12 to 13 tiny setigerous tubercles giving a finely serrate appearance, with a slightly larger spine on left side before serrations. Left paramere (Figs <xref ref-type="fig" rid="F37">246</xref>, <xref ref-type="fig" rid="F37">247</xref>) relatively elongate, apical part extended and truncate, basal half with two erect, stout processes, the shortest having a small subapical tubercle. Right paramere (Fig. <xref ref-type="fig" rid="F37">249</xref>) stout, more slender on apical third, middle with a small quadrate flange. Phallotheca (Fig. <xref ref-type="fig" rid="F37">248</xref>) relatively stout, apically hooked, with a small, recurved flap.</p><p><italic>Female</italic>: Unknown.</p></tp:treatment-sec><tp:treatment-sec sec-type="Etymology"><title>Etymology.</title><p>The specific epithet <italic>serrata</italic> is used to denote the finely serrate dorsal edge of the male genital aperture.</p></tp:treatment-sec><tp:treatment-sec sec-type="Distribution"><title>Distribution.</title><p>Michoacan, Mexico.</p></tp:treatment-sec><tp:treatment-sec sec-type="Host"><title>Host.</title><p>Collected on <italic><tp:taxon-name><tp:taxon-name-part taxon-name-part-type="genus">Pinus</tp:taxon-name-part></tp:taxon-name></italic> sp. [<tp:taxon-name><tp:taxon-name-part taxon-name-part-type="family">Pinaceae</tp:taxon-name-part></tp:taxon-name>].</p></tp:treatment-sec><tp:treatment-sec sec-type="Type material"><title>Type material.</title><p>Holotype ♂: <bold>MEXICO:</bold> <bold>Michoacan:</bold> 6 mi. N Cheran, July 7–8, 1985, Jones and Schaffner, from pine (00167510) (TAMU).</p></tp:treatment-sec><tp:treatment-sec><!--Section generated to contain objects referenced in tp:taxon-treatment.--><fig id="F10" position="float" orientation="portrait"><label>Figures 60–71.</label><caption><p><italic><tp:taxon-name><tp:taxon-name-part taxon-name-part-type="genus">Pilophoropsidea</tp:taxon-name-part></tp:taxon-name></italic> spp., dorsal aspects, except as noted (see Appendix <xref ref-type="app" rid="App1">I</xref> for locality information). <bold>60</bold> <italic><tp:taxon-name><tp:taxon-name-part taxon-name-part-type="genus">Pilophoropsidea</tp:taxon-name-part> <tp:taxon-name-part taxon-name-part-type="species">maxima</tp:taxon-name-part></tp:taxon-name></italic>, ♂ (holotype) <bold>61</bold> <italic><tp:taxon-name><tp:taxon-name-part taxon-name-part-type="genus">Pilophoropsidea</tp:taxon-name-part> <tp:taxon-name-part taxon-name-part-type="species">pueblaensis</tp:taxon-name-part></tp:taxon-name></italic>, ♂ (holotype) <bold>62</bold> <italic><tp:taxon-name><tp:taxon-name-part taxon-name-part-type="genus">Pilophoropsidea</tp:taxon-name-part> <tp:taxon-name-part taxon-name-part-type="species">schaffneri</tp:taxon-name-part></tp:taxon-name></italic>, ♂ (holotype) <bold>63</bold> <italic><tp:taxon-name><tp:taxon-name-part taxon-name-part-type="genus">Pilophoropsidea</tp:taxon-name-part> <tp:taxon-name-part taxon-name-part-type="species">schaffneri</tp:taxon-name-part></tp:taxon-name></italic>, ♂ (lateral aspect) <bold>64</bold> <italic><tp:taxon-name><tp:taxon-name-part taxon-name-part-type="genus">Pilophoropsidea</tp:taxon-name-part> <tp:taxon-name-part taxon-name-part-type="species">schaffneri</tp:taxon-name-part></tp:taxon-name></italic> (paratype) <bold>65</bold> <italic><tp:taxon-name><tp:taxon-name-part taxon-name-part-type="genus">Pilophoropsidea</tp:taxon-name-part> <tp:taxon-name-part taxon-name-part-type="species">schaffneri</tp:taxon-name-part></tp:taxon-name></italic>, ♀(lateral aspect) <bold>66</bold> <italic><tp:taxon-name><tp:taxon-name-part taxon-name-part-type="genus">Pilophoropsidea</tp:taxon-name-part> <tp:taxon-name-part taxon-name-part-type="species">serrata</tp:taxon-name-part></tp:taxon-name></italic>, ♂ (holotype) <bold>67</bold> <italic><tp:taxon-name><tp:taxon-name-part taxon-name-part-type="genus">Pilophoropsidea</tp:taxon-name-part> <tp:taxon-name-part taxon-name-part-type="species">touchetae</tp:taxon-name-part></tp:taxon-name></italic>, ♂ (holotype) <bold>68</bold> <italic><tp:taxon-name><tp:taxon-name-part taxon-name-part-type="genus">Pilophoropsidea</tp:taxon-name-part> <tp:taxon-name-part taxon-name-part-type="species">truncata</tp:taxon-name-part></tp:taxon-name></italic>, ♂ (holotype) <bold>69</bold> <italic><tp:taxon-name><tp:taxon-name-part taxon-name-part-type="genus">Pilophoropsidea</tp:taxon-name-part> <tp:taxon-name-part taxon-name-part-type="species">truncata</tp:taxon-name-part></tp:taxon-name></italic>, ♂ (lateral aspect) <bold>70</bold> <italic><tp:taxon-name><tp:taxon-name-part taxon-name-part-type="genus">Pilophoropsidea</tp:taxon-name-part> <tp:taxon-name-part taxon-name-part-type="species">tuberculata</tp:taxon-name-part></tp:taxon-name></italic>, ♂ (holotype) <bold>71</bold> <italic><tp:taxon-name><tp:taxon-name-part taxon-name-part-type="genus">Pilophoropsidea</tp:taxon-name-part> <tp:taxon-name-part taxon-name-part-type="species">tuberculata</tp:taxon-name-part></tp:taxon-name></italic>, ♀ (paratype).</p></caption><graphic xmlns:xlink="http://www.w3.org/1999/xlink" xlink:href="zookeys-490-001-g010.jpg" position="float" orientation="portrait" xlink:type="simple" id="oo_40633.jpg"/></fig><app id="App1"><title>Appendix I</title><p>Locality data for specimens in color habitus plates.</p><p><bold>Figures <xref ref-type="fig" rid="F7">24–35</xref>.</bold> <italic><tp:taxon-name><tp:taxon-name-part taxon-name-part-type="genus">Ceratocapsidea</tp:taxon-name-part></tp:taxon-name></italic> spp. <bold>24</bold> <italic><tp:taxon-name><tp:taxon-name-part taxon-name-part-type="genus">Ceratocapsidea</tp:taxon-name-part> <tp:taxon-name-part taxon-name-part-type="species">alayoi</tp:taxon-name-part></tp:taxon-name></italic>, ♂ (paratype: Cuba, Tortugilla, Guantánamo, Jul. 1975, L. B. Zayas) <bold>25</bold> <italic><tp:taxon-name><tp:taxon-name-part taxon-name-part-type="genus">Ceratocapsidea</tp:taxon-name-part> <tp:taxon-name-part taxon-name-part-type="species">bahamaensis</tp:taxon-name-part></tp:taxon-name></italic>, ♂ (paratype: Bahama Isls., New Providence Isl., Nassau, 16 Apr. 1953, E. B. Hayden) <bold>26</bold> <italic><tp:taxon-name><tp:taxon-name-part taxon-name-part-type="genus">Ceratocapsus</tp:taxon-name-part> <tp:taxon-name-part taxon-name-part-type="species">balli</tp:taxon-name-part></tp:taxon-name></italic>, ♂ (USA, Texas, Brazos Co., College Station, E. Riley estate, 18–19 May 2006, K. Menard) <bold>27</bold> <italic><tp:taxon-name><tp:taxon-name-part taxon-name-part-type="genus">Ceratocapsus</tp:taxon-name-part> <tp:taxon-name-part taxon-name-part-type="species">balli</tp:taxon-name-part></tp:taxon-name></italic>, ♂ (lateral aspect) <bold>28</bold> <italic><tp:taxon-name><tp:taxon-name-part taxon-name-part-type="genus">Ceratocapsus</tp:taxon-name-part> <tp:taxon-name-part taxon-name-part-type="species">balli</tp:taxon-name-part></tp:taxon-name></italic>, ♀ (USA, Florida, Volusia Co., Rt. 415, 2 mi. N of Osteen, 27 Apr. 1984, T. J. Henry, J. T. Polhemus, and A. G. Wheeler) <bold>29</bold> <italic><tp:taxon-name><tp:taxon-name-part taxon-name-part-type="genus">Ceratocapsidea</tp:taxon-name-part> <tp:taxon-name-part taxon-name-part-type="species">baranowskii</tp:taxon-name-part></tp:taxon-name></italic>, ♂ (Jamaica, Par. of St. Andrew, 4000 ft., Holywell Forest Camp, 1 Jul. 1972, M. Winegar, blacklight) <bold>30</bold> <italic><tp:taxon-name><tp:taxon-name-part taxon-name-part-type="genus">Ceratocapsidea</tp:taxon-name-part> <tp:taxon-name-part taxon-name-part-type="species">complicata</tp:taxon-name-part></tp:taxon-name></italic>, ♂ (USA, Texas, Llano Co., Ink Lake, Rt. 29 &amp; Jct. to Dam Rd., 12 June 1997, T. J. Henry &amp; J. C. Schaffner) <bold>31</bold> <italic><tp:taxon-name><tp:taxon-name-part taxon-name-part-type="genus">Ceratocapsidea</tp:taxon-name-part> <tp:taxon-name-part taxon-name-part-type="species">complicata</tp:taxon-name-part></tp:taxon-name></italic>, ♀ (allotype: USA, Illinois, Herod, 24 Jul. 1930, Knight &amp; Rose) <bold>32</bold> <italic><tp:taxon-name><tp:taxon-name-part taxon-name-part-type="genus">Ceratocapsidea</tp:taxon-name-part> <tp:taxon-name-part taxon-name-part-type="species">consimilis</tp:taxon-name-part></tp:taxon-name></italic>, ♂ (Jamaica, St. James, Adelphi, 15 Aug. 1966, H. Howden) <bold>33</bold> <italic><tp:taxon-name><tp:taxon-name-part taxon-name-part-type="genus">Ceratocapsidea</tp:taxon-name-part> <tp:taxon-name-part taxon-name-part-type="species">cubana</tp:taxon-name-part></tp:taxon-name></italic>, ♂ (lectotype: Cuba, Stål) <bold>34</bold> <italic><tp:taxon-name><tp:taxon-name-part taxon-name-part-type="genus">Ceratocapsidea</tp:taxon-name-part> <tp:taxon-name-part taxon-name-part-type="species">dominicanensis</tp:taxon-name-part></tp:taxon-name></italic>, ♂ (holotype: Republica Dominicana, San Cristobal Prov., San Cristobal, 5 Aug. 1967, J. C. Schaffner) <bold>35</bold> C. dominicanensis, ♀ (paratype: Republica Dominicana, San Cristobal Prov., San Cristobal, 19 Sept. 1967, L. H. Rolston).</p><p><bold>Figures <xref ref-type="fig" rid="F8">36–47</xref>.</bold> <italic><tp:taxon-name><tp:taxon-name-part taxon-name-part-type="genus">Ceratocapsidea</tp:taxon-name-part></tp:taxon-name></italic> spp. <bold>36</bold> <italic><tp:taxon-name><tp:taxon-name-part taxon-name-part-type="genus">Ceratocapsus</tp:taxon-name-part> <tp:taxon-name-part taxon-name-part-type="species">fusiformis</tp:taxon-name-part></tp:taxon-name></italic>, ♂ (USA, Texas, Brazos Co., College Station, E. Riley Estate, 18–19 May 2006, K. Menard) <bold>37</bold> <italic><tp:taxon-name><tp:taxon-name-part taxon-name-part-type="genus">Ceratocapsus</tp:taxon-name-part> <tp:taxon-name-part taxon-name-part-type="species">fusiformis</tp:taxon-name-part></tp:taxon-name></italic>, ♀ (USA: North Carolina, Mecklenburg Co., Rt. 51, 1 mi. W of Rt. 16, nr. Matthews, 2 Jul. 1976, A. G. Wheeler, Jr.) <bold>38</bold> <italic><tp:taxon-name><tp:taxon-name-part taxon-name-part-type="genus">Ceratocapsidea</tp:taxon-name-part> <tp:taxon-name-part taxon-name-part-type="species">holguinensis</tp:taxon-name-part></tp:taxon-name></italic>, ♂ (Cuba, Soledad nr. Cienfuego, 6–20–VIII, N. Banks) <bold>39</bold> <italic><tp:taxon-name><tp:taxon-name-part taxon-name-part-type="genus">Ceratocapsidea</tp:taxon-name-part> <tp:taxon-name-part taxon-name-part-type="species">nigropicea</tp:taxon-name-part></tp:taxon-name></italic>, ♂ (paralectotype: Jamaica, Mandeville, Apr. 1906, E. P. Van Duzee) <bold>40</bold> <italic><tp:taxon-name><tp:taxon-name-part taxon-name-part-type="genus">Ceratocapsidea</tp:taxon-name-part> <tp:taxon-name-part taxon-name-part-type="species">nigropicea</tp:taxon-name-part></tp:taxon-name></italic>, ♀ (Jamaica, Ft. Clarence, 7 Dec. 1975, L. &amp; C. W. O’Brien &amp; Marshall) <bold>41</bold> <italic><tp:taxon-name><tp:taxon-name-part taxon-name-part-type="genus">Ceratocapsidea</tp:taxon-name-part> <tp:taxon-name-part taxon-name-part-type="species">rileyi</tp:taxon-name-part></tp:taxon-name></italic>, ♂ (holotype: USA, Texas, Kenedy Co., Kenedy Ranch, Jaboncillos Pasture, sand dune area, 21 Apr. 2001, Raber, Riley, &amp; Yoder, uv light) <bold>42</bold> <italic><tp:taxon-name><tp:taxon-name-part taxon-name-part-type="genus">Ceratocapsidea</tp:taxon-name-part> <tp:taxon-name-part taxon-name-part-type="species">rufistigma</tp:taxon-name-part></tp:taxon-name></italic>, ♂ (USA, Florida, Marion Co., Rt. 40, 12 mi. E Lynne, 24 Apr. 1984, T. J. Henry &amp; A. G. Wheeler, Jr, on <italic><tp:taxon-name><tp:taxon-name-part taxon-name-part-type="genus">Pinus</tp:taxon-name-part> <tp:taxon-name-part taxon-name-part-type="species">clausa</tp:taxon-name-part></tp:taxon-name></italic>) <bold>43</bold> <italic><tp:taxon-name><tp:taxon-name-part taxon-name-part-type="genus">Ceratocapsidea</tp:taxon-name-part> <tp:taxon-name-part taxon-name-part-type="species">rufistigma</tp:taxon-name-part></tp:taxon-name></italic>, ♀ (USA, Florida, Sanford, 24 Jul. 1927, E. D. Ball) <bold>44</bold> <italic><tp:taxon-name><tp:taxon-name-part taxon-name-part-type="genus">Ceratocapsidea</tp:taxon-name-part> <tp:taxon-name-part taxon-name-part-type="species">taeniola</tp:taxon-name-part></tp:taxon-name></italic>, ♂  (holotype: Jamaica, Par. of St. Andrew, 4000, Holywell Forest Camp, 11 Aug. 1971, M. Winegar, blacklight) <bold>45</bold> <italic><tp:taxon-name><tp:taxon-name-part taxon-name-part-type="genus">Ceratocapsidea</tp:taxon-name-part> <tp:taxon-name-part taxon-name-part-type="species">texensis</tp:taxon-name-part></tp:taxon-name></italic>, ♂ (holotype: USA, Texas, Cocan, 4 June 1933, P. W. Oman) <bold>46</bold> <italic><tp:taxon-name><tp:taxon-name-part taxon-name-part-type="genus">Ceratocapsidea</tp:taxon-name-part> <tp:taxon-name-part taxon-name-part-type="species">texensis</tp:taxon-name-part></tp:taxon-name></italic>, ♀ (paratype: USA, Texas, Cocan, 4 June 1933, P. W. Oman) <bold>47</bold> <italic><tp:taxon-name><tp:taxon-name-part taxon-name-part-type="genus">Ceratocapsidea</tp:taxon-name-part> <tp:taxon-name-part taxon-name-part-type="species">transversa</tp:taxon-name-part></tp:taxon-name></italic>, ♂ (Mexico, Nuevo León, Chipinque Mesa, 5400’, nr Monterrey, 8 Jul. 1963, H. &amp; A. Howden).</p><p><bold>Figures <xref ref-type="fig" rid="F9">48–59</xref>.</bold> <!--PageBreak--><italic><tp:taxon-name><tp:taxon-name-part taxon-name-part-type="genus">Ceratocapsidea</tp:taxon-name-part></tp:taxon-name></italic> and <italic><tp:taxon-name><tp:taxon-name-part taxon-name-part-type="genus">Pilophoropsidea</tp:taxon-name-part></tp:taxon-name></italic> spp. Figure <xref ref-type="fig" rid="F9">48</xref>, <italic><tp:taxon-name><tp:taxon-name-part taxon-name-part-type="genus">Ceratocapsidea</tp:taxon-name-part> <tp:taxon-name-part taxon-name-part-type="species">variabilis</tp:taxon-name-part></tp:taxon-name></italic>, ♂ (holotype: Jamaica, Par. of St. Andrew, 4000, ft., Holywell Forest Camp, 1 Sept. 1971, M. Winegar). <italic><tp:taxon-name><tp:taxon-name-part taxon-name-part-type="genus">Pilophoropsidea</tp:taxon-name-part></tp:taxon-name></italic> spp. <bold>49–59:</bold> 49, <italic><tp:taxon-name><tp:taxon-name-part taxon-name-part-type="genus">Pilophoropsidea</tp:taxon-name-part> <tp:taxon-name-part taxon-name-part-type="species">barberi</tp:taxon-name-part></tp:taxon-name></italic>,  ♂ (holotype: USA, Arizona, Huachuca Mtns., Jul. 1920) <bold>50</bold> <italic><tp:taxon-name><tp:taxon-name-part taxon-name-part-type="genus">Pilophoropsidea</tp:taxon-name-part> <tp:taxon-name-part taxon-name-part-type="species">brailovskyi</tp:taxon-name-part></tp:taxon-name></italic>,  ♂ (Mexico, Federal District, Temascaltepec, 9 Feb. 1979, H. Brailovsky) <bold>51</bold> <italic><tp:taxon-name><tp:taxon-name-part taxon-name-part-type="genus">Pilophoropsidea</tp:taxon-name-part> <tp:taxon-name-part taxon-name-part-type="species">camela</tp:taxon-name-part></tp:taxon-name></italic>, ♂ (USA, Kentucky, Fulton Co., CR-430, nr Mississippi River, 2.1 mi. N of Sassafras Bridge, 19 June 2001, T. J. Henry &amp; A. G. Wheeler, Jr., on <italic><tp:taxon-name><tp:taxon-name-part taxon-name-part-type="genus">Toxicodendron</tp:taxon-name-part> <tp:taxon-name-part taxon-name-part-type="species">radicans</tp:taxon-name-part></tp:taxon-name></italic>) <bold>52</bold> <italic><tp:taxon-name><tp:taxon-name-part taxon-name-part-type="genus">Pilophoropsidea</tp:taxon-name-part> <tp:taxon-name-part taxon-name-part-type="species">camela</tp:taxon-name-part></tp:taxon-name></italic>, ♂ lateral aspect <bold>53</bold> <italic><tp:taxon-name><tp:taxon-name-part taxon-name-part-type="genus">Pilophoropsidea</tp:taxon-name-part> <tp:taxon-name-part taxon-name-part-type="species">camela</tp:taxon-name-part></tp:taxon-name></italic>, ♀ (USA, Oklahoma, Murray Co., Rt 77 at I-35, W of Dougherty, 316 m, 13 June 1999, T. J. Henry and A. G. Wheeler, Jr.) <bold>54</bold> <italic><tp:taxon-name><tp:taxon-name-part taxon-name-part-type="genus">Pilophoropsidea</tp:taxon-name-part> <tp:taxon-name-part taxon-name-part-type="species">camela</tp:taxon-name-part></tp:taxon-name></italic> (lateral aspect) <bold>55</bold> <italic><tp:taxon-name><tp:taxon-name-part taxon-name-part-type="genus">Pilophoropsidea</tp:taxon-name-part> <tp:taxon-name-part taxon-name-part-type="species">cuneata</tp:taxon-name-part></tp:taxon-name></italic>, ♂ (holotype: Mexico, Chiapas, 27 km. SW of Teopisca, 18 Sept. 1981, Clark &amp; Coe) <bold>56</bold> <italic><tp:taxon-name><tp:taxon-name-part taxon-name-part-type="genus">Pilophoropsidea</tp:taxon-name-part> <tp:taxon-name-part taxon-name-part-type="species">dimidiata</tp:taxon-name-part></tp:taxon-name></italic>, ♂ (Mexico, Durango, 9 mi. W La Ciudad Durango, 9000’, 1 Jul. 1964, L. A. Kelton) <bold>57</bold> <italic><tp:taxon-name><tp:taxon-name-part taxon-name-part-type="genus">Pilophoropsidea</tp:taxon-name-part> <tp:taxon-name-part taxon-name-part-type="species">fascipennis</tp:taxon-name-part></tp:taxon-name></italic>,  ♂ (USA, Arizona, Cochise Co., Chiricahua Mts., SWRS, 5 mi. SW Portal, el. 5300 ft, 22 Aug. 2000, J. C. Schaffner) <bold>58</bold> <italic><tp:taxon-name><tp:taxon-name-part taxon-name-part-type="genus">Pilophoropsidea</tp:taxon-name-part> <tp:taxon-name-part taxon-name-part-type="species">fuscata</tp:taxon-name-part></tp:taxon-name></italic>,  ♂ (paratype: USA, New Mexico, Sante Fe Co., 6 mi. E Tusque, 4 Jul. 1984, J. T. &amp; D. A. Polhemus). 59, <italic><tp:taxon-name><tp:taxon-name-part taxon-name-part-type="genus">Pilophoropsidea</tp:taxon-name-part> <tp:taxon-name-part taxon-name-part-type="species">keltoni</tp:taxon-name-part></tp:taxon-name></italic>, ♂ (Mexico, Durango, 3 mi. E El Salto, 8400’, 21 June 1964, L. A. Kelton).</p><p><bold>Figures <xref ref-type="fig" rid="F10">60–71</xref>.</bold> <italic><tp:taxon-name><tp:taxon-name-part taxon-name-part-type="genus">Pilophoropsidea</tp:taxon-name-part></tp:taxon-name></italic> spp. <bold>60</bold> <italic><tp:taxon-name><tp:taxon-name-part taxon-name-part-type="genus">Pilophoropsidea</tp:taxon-name-part> <tp:taxon-name-part taxon-name-part-type="species">maxima</tp:taxon-name-part></tp:taxon-name></italic>, ♂ (holotype: Mexico, Durange, 10 mi. W of El Salto, 9000’, 10 Aug. 1964, L. A. Kelton) <bold>61</bold> <italic><tp:taxon-name><tp:taxon-name-part taxon-name-part-type="genus">Pilophoropsidea</tp:taxon-name-part> <tp:taxon-name-part taxon-name-part-type="species">pueblaensis</tp:taxon-name-part></tp:taxon-name></italic>, ♂ (holotype: Mexico, Puebla, Apulco, 13 mi. N Zacapoaxtla, 23 Jul. 1985, Jones &amp; Schaffner, at light) <bold>62</bold> <italic><tp:taxon-name><tp:taxon-name-part taxon-name-part-type="genus">Pilophoropsidea</tp:taxon-name-part> <tp:taxon-name-part taxon-name-part-type="species">schaffneri</tp:taxon-name-part></tp:taxon-name></italic>, ♂ (holotype: Mexico, San Luis Potosi, 28.5 mi. N of Huazache, 4 Jul. 1985, Jones &amp; Schaffner) <bold>63</bold> <italic><tp:taxon-name><tp:taxon-name-part taxon-name-part-type="genus">Pilophoropsidea</tp:taxon-name-part> <tp:taxon-name-part taxon-name-part-type="species">schaffneri</tp:taxon-name-part></tp:taxon-name></italic>, ♂ (holotype, lateral aspect). 64, <italic><tp:taxon-name><tp:taxon-name-part taxon-name-part-type="genus">Pilophoropsidea</tp:taxon-name-part> <tp:taxon-name-part taxon-name-part-type="species">schaffneri</tp:taxon-name-part></tp:taxon-name></italic>, ♀ (paratype: Mexico, San Luis Potosi, 28.5 mi. N of Huazache, 4 Jul. 1985, Jones &amp; Schaffner) <bold>65</bold> <italic><tp:taxon-name><tp:taxon-name-part taxon-name-part-type="genus">Pilophoropsidea</tp:taxon-name-part> <tp:taxon-name-part taxon-name-part-type="species">schaffneri</tp:taxon-name-part></tp:taxon-name></italic>, ♀ (lateral aspect) <bold>66</bold> <italic><tp:taxon-name><tp:taxon-name-part taxon-name-part-type="genus">Pilophoropsidea</tp:taxon-name-part> <tp:taxon-name-part taxon-name-part-type="species">serrata</tp:taxon-name-part></tp:taxon-name></italic>, ♂ (holotype: Mexico, Michoacan, 6 mi. N of Cheran, 7–8 Jul. 1985, Jones &amp; Schaffner) <bold>67</bold> <italic><tp:taxon-name><tp:taxon-name-part taxon-name-part-type="genus">Pilophoropsidea</tp:taxon-name-part> <tp:taxon-name-part taxon-name-part-type="species">touchetae</tp:taxon-name-part></tp:taxon-name></italic>, ♂ (holotype: Mexico, Puebla, 5.8 mi. NW of Telixtlahuaca, 21 Jul. 1987, Kovarik &amp; Schaffner) <bold>68</bold> <italic><tp:taxon-name><tp:taxon-name-part taxon-name-part-type="genus">Pilophoropsidea</tp:taxon-name-part> <tp:taxon-name-part taxon-name-part-type="species">truncata</tp:taxon-name-part></tp:taxon-name></italic>, ♂ (holotype: Mexico, Guerrero, 6.2 mi. SW of Xochipala, el. 5670 ft., 6 Jul. 1987, Kovarik &amp; Schaffner) <bold>69</bold> <italic><tp:taxon-name><tp:taxon-name-part taxon-name-part-type="genus">Pilophoropsidea</tp:taxon-name-part> <tp:taxon-name-part taxon-name-part-type="species">truncata</tp:taxon-name-part></tp:taxon-name></italic>, ♂ (lateral aspect) <bold>70</bold> <italic><tp:taxon-name><tp:taxon-name-part taxon-name-part-type="genus">Pilophoropsidea</tp:taxon-name-part> <tp:taxon-name-part taxon-name-part-type="species">tuberculata</tp:taxon-name-part></tp:taxon-name></italic>, ♂ (holotype: Mexico, Guerrero, 6.2 mi. SW of Xochipala, el. 5670 ft., 6 Jul. 1987, Kovarik &amp; Schaffner). 71, <italic><tp:taxon-name><tp:taxon-name-part taxon-name-part-type="genus">Pilophoropsidea</tp:taxon-name-part> <tp:taxon-name-part taxon-name-part-type="species">tuberculata</tp:taxon-name-part></tp:taxon-name></italic>, ♀ (paratype: Mexico, Guerrero, 6.2 mi. SW of Xochipala, el. 5670 ft., 6 Jul. 1987, Kovarik &amp; Schaffner).</p><p><bold>Figures <xref ref-type="fig" rid="F11">72–83</xref>.</bold> <italic><tp:taxon-name><tp:taxon-name-part taxon-name-part-type="genus">Pilophoropsidea</tp:taxon-name-part></tp:taxon-name></italic> and <italic><tp:taxon-name><tp:taxon-name-part taxon-name-part-type="genus">Pilophoropsis</tp:taxon-name-part></tp:taxon-name></italic> spp. <bold>72</bold> <italic><tp:taxon-name><tp:taxon-name-part taxon-name-part-type="genus">Pilophoropsidea</tp:taxon-name-part> <tp:taxon-name-part taxon-name-part-type="species">tuberculata</tp:taxon-name-part></tp:taxon-name></italic>, ♀ (lateral aspect). <italic><tp:taxon-name><tp:taxon-name-part taxon-name-part-type="genus">Pilophoropsis</tp:taxon-name-part></tp:taxon-name></italic> spp. <bold>73–83:</bold> <bold>73</bold> <italic><tp:taxon-name><tp:taxon-name-part taxon-name-part-type="genus">Pilophoropsis</tp:taxon-name-part> <tp:taxon-name-part taxon-name-part-type="species">bejeanae</tp:taxon-name-part></tp:taxon-name></italic>, ♂ (holotype: Intercepted at Nogales, Arizona, on tomatoes from Mexico, 27 Dec. 1941) <bold>74</bold> <italic><tp:taxon-name><tp:taxon-name-part taxon-name-part-type="genus">Pilophoropsis</tp:taxon-name-part> <tp:taxon-name-part taxon-name-part-type="species">brachyptera</tp:taxon-name-part></tp:taxon-name></italic>, ♂ (USA, Arizona, Pima Co., Lower Santa Rita Range, ne Sahuarita, 11 Apr. 1989, T. J. Henry &amp; A. G. Wheeler, on Prosopis sp.) <bold>75</bold> <italic><tp:taxon-name><tp:taxon-name-part taxon-name-part-type="genus">Pilophoropsis</tp:taxon-name-part> <tp:taxon-name-part taxon-name-part-type="species">brachyptera</tp:taxon-name-part></tp:taxon-name></italic>, ♀ (USA, Arizona, 4 mi. S of I-100, along R 82, 2 June 1997, T. J. Henry &amp; A. G. Wheeler, on <italic><tp:taxon-name><tp:taxon-name-part taxon-name-part-type="genus">Prosopis</tp:taxon-name-part></tp:taxon-name></italic> sp.) <bold>76</bold> <italic><tp:taxon-name><tp:taxon-name-part taxon-name-part-type="genus">Pilophoropsis</tp:taxon-name-part> <tp:taxon-name-part taxon-name-part-type="species">cunealis</tp:taxon-name-part></tp:taxon-name></italic>, ♂ (holotype: Mexico, Oaxaca, Puerto Escondido, 15 Jul. 1985, Jones &amp; Schaffner, on <italic><tp:taxon-name><tp:taxon-name-part taxon-name-part-type="genus">Acacia</tp:taxon-name-part> <tp:taxon-name-part taxon-name-part-type="species">cochliacantha</tp:taxon-name-part></tp:taxon-name></italic>) <bold>77</bold> <italic><tp:taxon-name><tp:taxon-name-part taxon-name-part-type="genus">Pilophoropsis</tp:taxon-name-part> <tp:taxon-name-part taxon-name-part-type="species">cunealis</tp:taxon-name-part></tp:taxon-name></italic>, ♀ (paratype: Mexico, Oaxaca, Puerto Escondido, 15 Jul. 1985, Jones &amp; Schaffner, on <italic><tp:taxon-name><tp:taxon-name-part taxon-name-part-type="genus">Acacia</tp:taxon-name-part> <tp:taxon-name-part taxon-name-part-type="species">cochliacantha</tp:taxon-name-part></tp:taxon-name></italic>) <bold>78</bold> <italic><tp:taxon-name><tp:taxon-name-part taxon-name-part-type="genus">Pilophoropsis</tp:taxon-name-part> <tp:taxon-name-part taxon-name-part-type="species">cunealis</tp:taxon-name-part></tp:taxon-name></italic>, ♀ (lateral aspect) <bold>79</bold> <italic><tp:taxon-name><tp:taxon-name-part taxon-name-part-type="genus">Pilophoropsis</tp:taxon-name-part> <tp:taxon-name-part taxon-name-part-type="species">nicholi</tp:taxon-name-part></tp:taxon-name></italic>, ♂ (Mexico, Jalisco, Puerto Vallarta, 8 Dec. 1984, G. E. Bohart) <bold>80</bold> <italic><tp:taxon-name><tp:taxon-name-part taxon-name-part-type="genus">Pilophoropsis</tp:taxon-name-part> <tp:taxon-name-part taxon-name-part-type="species">nicholi</tp:taxon-name-part></tp:taxon-name></italic>, ♀ (USA, Arizona, Santa Rita Mts., 16 May 1928, alt. 4000’, A. A. Nichol) <bold>81</bold> <italic><tp:taxon-name><tp:taxon-name-part taxon-name-part-type="species">nicholi</tp:taxon-name-part></tp:taxon-name></italic>, ♀ (lateral aspect) <bold>82</bold> <italic><tp:taxon-name><tp:taxon-name-part taxon-name-part-type="genus">Pilophoropsis</tp:taxon-name-part> <tp:taxon-name-part taxon-name-part-type="species">quercicola</tp:taxon-name-part></tp:taxon-name></italic>, ♂ (holotype: USA, Arizona, Cochise Co., Ash Canyon Rd., nr Rt. 92, S of Sierra Vista, 4 June 1997, T. J. Henry &amp; A. G. Wheeler, on <italic><tp:taxon-name><tp:taxon-name-part taxon-name-part-type="genus">Quercus</tp:taxon-name-part> <tp:taxon-name-part taxon-name-part-type="species">longifolia</tp:taxon-name-part></tp:taxon-name></italic>) <bold>83</bold> <italic><tp:taxon-name><tp:taxon-name-part taxon-name-part-type="genus">Pilophoropsis</tp:taxon-name-part> <tp:taxon-name-part taxon-name-part-type="species">quercicola</tp:taxon-name-part></tp:taxon-name></italic>, ♀ (paratype: USA, Arizona, Cochise Co., Ash Canyon Rd., nr Rt. 92, S of Sierra Vista, 4 June 1997, T. J. Henry &amp; A. G. Wheeler, on <italic><tp:taxon-name><tp:taxon-name-part taxon-name-part-type="genus">Quercus</tp:taxon-name-part> <tp:taxon-name-part taxon-name-part-type="species">longifolia</tp:taxon-name-part></tp:taxon-name></italic>).</p><p><bold>Figures <xref ref-type="fig" rid="F12">84–94</xref>.</bold> <!--PageBreak--><italic><tp:taxon-name><tp:taxon-name-part taxon-name-part-type="genus">Pilophoropsis</tp:taxon-name-part></tp:taxon-name></italic>, <italic><tp:taxon-name><tp:taxon-name-part taxon-name-part-type="genus">Pilophoropsita</tp:taxon-name-part></tp:taxon-name></italic>, and <italic><tp:taxon-name><tp:taxon-name-part taxon-name-part-type="genus">Renodaeus</tp:taxon-name-part></tp:taxon-name></italic> spp. <bold>84</bold> <italic><tp:taxon-name><tp:taxon-name-part taxon-name-part-type="genus">Pilophoropsis</tp:taxon-name-part> <tp:taxon-name-part taxon-name-part-type="species">texana</tp:taxon-name-part></tp:taxon-name></italic>, ♂ <bold>85</bold> <italic><tp:taxon-name><tp:taxon-name-part taxon-name-part-type="genus">Pilophoropsis</tp:taxon-name-part> <tp:taxon-name-part taxon-name-part-type="species">texana</tp:taxon-name-part></tp:taxon-name></italic>, ♀ (holotype: USA, Texas, Brownsville, Esperanza Ranch, no date) <bold>86–88:</bold> <bold>86</bold> <italic><tp:taxon-name><tp:taxon-name-part taxon-name-part-type="genus">Pilophoropsita</tp:taxon-name-part> <tp:taxon-name-part taxon-name-part-type="species">schaffneri</tp:taxon-name-part></tp:taxon-name></italic>, ♂ (paratype: Mexico, Oaxaca, 3.3 mi. E Rio Hondo, 5 Aug. 1980, Schaffner, Weaver, &amp; Friedlander) <bold>87</bold> <italic><tp:taxon-name><tp:taxon-name-part taxon-name-part-type="genus">Pilophoropsidea</tp:taxon-name-part> <tp:taxon-name-part taxon-name-part-type="species">schaffneri</tp:taxon-name-part></tp:taxon-name></italic>, ♂ (lateral aspect) <bold>88</bold> <italic><tp:taxon-name><tp:taxon-name-part taxon-name-part-type="genus">Pilophoropsidea</tp:taxon-name-part> <tp:taxon-name-part taxon-name-part-type="species">schaffneri</tp:taxon-name-part></tp:taxon-name></italic>, ♀ (paratype: Mexico, Oaxaca, Puerto Escondido, 15 Jul. 1985, Jones &amp; Schaffner) <bold>89–92:</bold> <italic><tp:taxon-name><tp:taxon-name-part taxon-name-part-type="genus">Renodaeus</tp:taxon-name-part></tp:taxon-name></italic> spp. <bold>89</bold> <italic><tp:taxon-name><tp:taxon-name-part taxon-name-part-type="genus">Renodaeus</tp:taxon-name-part> <tp:taxon-name-part taxon-name-part-type="species">ficarius</tp:taxon-name-part></tp:taxon-name></italic> ♀ (lectotype: Guatemala, Cerro Zunil) <bold>90</bold> <italic><tp:taxon-name><tp:taxon-name-part taxon-name-part-type="genus">Renodaeus</tp:taxon-name-part> <tp:taxon-name-part taxon-name-part-type="species">mimeticus</tp:taxon-name-part></tp:taxon-name></italic>, ♂ (Ecuador, Orellana Prov., Tiputini Biological Station, 216 m, 27 Oct. 1998, T. L. Erwin, et al., taken in insecticidal fogging) <bold>91</bold> <italic><tp:taxon-name><tp:taxon-name-part taxon-name-part-type="genus">Renodaeus</tp:taxon-name-part> <tp:taxon-name-part taxon-name-part-type="species">mimeticus</tp:taxon-name-part></tp:taxon-name></italic>, ♂ (lateral aspect) <bold>92</bold> <italic><tp:taxon-name><tp:taxon-name-part taxon-name-part-type="genus">Renodaeus</tp:taxon-name-part> <tp:taxon-name-part taxon-name-part-type="species">mimeticus</tp:taxon-name-part></tp:taxon-name></italic>, ♀ (Ecuador, Orellana Prov., Tiputini Biological Station, 216 m, 27 Oct. 1998, T. L. Erwin, et al., taken in insecticidal fogging) <bold>93–94:</bold> <bold>93</bold> <italic><tp:taxon-name><tp:taxon-name-part taxon-name-part-type="genus">Marinonicoris</tp:taxon-name-part> <tp:taxon-name-part taxon-name-part-type="species">myrmecoides</tp:taxon-name-part></tp:taxon-name></italic>, ♂ (Argentina, Missiones, Dept. Concep., Sta. Marla, M. J. Viana) <bold>94</bold> <italic><tp:taxon-name><tp:taxon-name-part taxon-name-part-type="genus">Marinonicoris</tp:taxon-name-part> <tp:taxon-name-part taxon-name-part-type="species">myrmecoides</tp:taxon-name-part></tp:taxon-name></italic>, ♀ ((Argentina, Missiones, Dept. Concep., Sta. Marla, M. J. Viana).</p><p><bold>Figures <xref ref-type="fig" rid="F13">95–106</xref>.</bold> <italic><tp:taxon-name><tp:taxon-name-part taxon-name-part-type="genus">Zanchisme</tp:taxon-name-part></tp:taxon-name></italic> and <italic><tp:taxon-name><tp:taxon-name-part taxon-name-part-type="genus">Zanchismeopsidea</tp:taxon-name-part></tp:taxon-name></italic> spp. <bold>95–104:</bold> <italic><tp:taxon-name><tp:taxon-name-part taxon-name-part-type="genus">Zanchisme</tp:taxon-name-part></tp:taxon-name></italic> spp. <bold>95</bold> <italic><tp:taxon-name><tp:taxon-name-part taxon-name-part-type="genus">Zanchisme</tp:taxon-name-part> <tp:taxon-name-part taxon-name-part-type="species">dromidarus</tp:taxon-name-part></tp:taxon-name></italic>, ♂; (Colombia, Bolivar, Cartogena, 8 Oct. 1971, G. E. Bohart) <bold>96</bold> <italic><tp:taxon-name><tp:taxon-name-part taxon-name-part-type="genus">Zanchisme</tp:taxon-name-part> <tp:taxon-name-part taxon-name-part-type="species">dromedarius</tp:taxon-name-part></tp:taxon-name></italic>, ♂ (lateral aspect) <bold>97</bold> <italic><tp:taxon-name><tp:taxon-name-part taxon-name-part-type="genus">Zanchisme</tp:taxon-name-part> <tp:taxon-name-part taxon-name-part-type="species">dromedarius</tp:taxon-name-part></tp:taxon-name></italic>, ♀ (Colombia, Mgd., Rio Frio, Mar. 1937, Darlington) <bold>98</bold> <italic><tp:taxon-name><tp:taxon-name-part taxon-name-part-type="genus">Zanchisme</tp:taxon-name-part> <tp:taxon-name-part taxon-name-part-type="species">inermis</tp:taxon-name-part></tp:taxon-name></italic>, ♂ (Costa Rica, Guanacaste, S. of Caños, 9–14 Mar. 1990, F. D. Parker) <bold>99</bold> <italic><tp:taxon-name><tp:taxon-name-part taxon-name-part-type="genus">Zanchisme</tp:taxon-name-part> <tp:taxon-name-part taxon-name-part-type="species">inermis</tp:taxon-name-part></tp:taxon-name></italic>, ♀ (Mexico, Guerrero, Barra Vieja, 5 Mar. 1986, H. Miranda) <bold>100</bold> <italic><tp:taxon-name><tp:taxon-name-part taxon-name-part-type="genus">Zanchisme</tp:taxon-name-part> <tp:taxon-name-part taxon-name-part-type="species">illustris</tp:taxon-name-part></tp:taxon-name></italic>, ♂ (Jamaica, Ft. Clarence, 7 Dec. 1975, O’Brien &amp; Marshall) <bold>101</bold> <italic><tp:taxon-name><tp:taxon-name-part taxon-name-part-type="genus">Zanchisme</tp:taxon-name-part> <tp:taxon-name-part taxon-name-part-type="species">illustris</tp:taxon-name-part></tp:taxon-name></italic>, ♀ (Jamaica, Montego Bay, 15 Mar. 1911, no collector info.) <bold>102</bold> <italic><tp:taxon-name><tp:taxon-name-part taxon-name-part-type="genus">Zanchisme</tp:taxon-name-part> <tp:taxon-name-part taxon-name-part-type="species">mexicanus</tp:taxon-name-part></tp:taxon-name></italic>, ♂ (Mexico, Chiapas, E of Cintalapa, 11 July 1991, R. W. Jones) <bold>103</bold> <italic><tp:taxon-name><tp:taxon-name-part taxon-name-part-type="genus">Zanchisme</tp:taxon-name-part> <tp:taxon-name-part taxon-name-part-type="species">mexicanus</tp:taxon-name-part></tp:taxon-name></italic>, ♂ (lateral aspect) <bold>104</bold> <italic><tp:taxon-name><tp:taxon-name-part taxon-name-part-type="genus">Zanchisme</tp:taxon-name-part> <tp:taxon-name-part taxon-name-part-type="species">mexicanus</tp:taxon-name-part></tp:taxon-name></italic>, ♀ (Panama, Canal Zone, Farfan Beach, 15 July 1976, W. E. Clark) <bold>105</bold> <italic><tp:taxon-name><tp:taxon-name-part taxon-name-part-type="genus">Zanchisme</tp:taxon-name-part> <tp:taxon-name-part taxon-name-part-type="species">mexicanus</tp:taxon-name-part></tp:taxon-name></italic>, ♀ (lateral aspect) <bold>105–106:</bold> <bold>104</bold> <italic><tp:taxon-name><tp:taxon-name-part taxon-name-part-type="genus">Zanchismeopsidea</tp:taxon-name-part> <tp:taxon-name-part taxon-name-part-type="species">diegoi</tp:taxon-name-part></tp:taxon-name></italic>, ♂ (holotype: Argentina, Santiago Del Estero, Añatuya, Mar. 1999, D. J. Carpintero) <bold>105</bold> <italic><tp:taxon-name><tp:taxon-name-part taxon-name-part-type="genus">Zanchismeopsidea</tp:taxon-name-part> <tp:taxon-name-part taxon-name-part-type="species">diegoi</tp:taxon-name-part></tp:taxon-name></italic>, ♂ (lateral aspect).</p></app><fig id="F37" position="float" orientation="portrait"><label>Figures 246–253.</label><caption><p>Male genitalia of <italic><tp:taxon-name><tp:taxon-name-part taxon-name-part-type="genus">Pilophoropsidea</tp:taxon-name-part></tp:taxon-name></italic> spp. <bold>246–249:</bold> <italic><tp:taxon-name><tp:taxon-name-part taxon-name-part-type="genus">Pilophoropsidea</tp:taxon-name-part> <tp:taxon-name-part taxon-name-part-type="species">serrata</tp:taxon-name-part></tp:taxon-name></italic> <bold>246</bold> left paramere, caudal aspect <bold>247</bold> left paramere, anterior aspect <bold>248</bold> phallotheca and endosoma <bold>249</bold> right paramere, caudal aspect <bold>250–253:</bold> <italic><tp:taxon-name><tp:taxon-name-part taxon-name-part-type="genus">Pilophoropsidea</tp:taxon-name-part> <tp:taxon-name-part taxon-name-part-type="species">touchetae</tp:taxon-name-part></tp:taxon-name></italic> <bold>250</bold> left paramere, caudal aspect <bold>251</bold> left paramere, anterior aspect <bold>252</bold> endosoma and phallotheca <bold>253</bold> right paramere, caudal aspect.</p></caption><graphic xmlns:xlink="http://www.w3.org/1999/xlink" xlink:href="zookeys-490-001-g037.jpg" position="float" orientation="portrait" xlink:type="simple" id="oo_40660.jpg"/></fig></tp:treatment-sec></tp:taxon-treatment>
