# Supplementary material for: Revision of the Ceratocapsine Renodaeus group: Marinonicoris, Pilophoropsis, Renodaeus, and Zanchisme, with descriptions of four new genera (Heteroptera, Miridae, Orthotylinae)
Source: Zookeys. 2015 Mar 25;(490):1–156. doi: 10.3897/zookeys.490.8880 (PMC4389182; doi:10.3897/zookeys.490.8880)
Supplement: XML Treatment for Pilophoropsis [file zookeys.490.8880-treatment37.xml]

<!DOCTYPE tp:taxon-treatment
  PUBLIC "-//TaxonX//DTD Taxonomic Treatment Publishing DTD v0 20100105//EN" "tax-treatment-NSO.dtd">
<tp:taxon-treatment xmlns:tp="http://www.plazi.org/taxpub"><tp:treatment-meta><kwd-group><label>Taxon classification</label><kwd><named-content content-type="kingdom">Animalia</named-content></kwd><kwd><named-content content-type="order">Hemiptera</named-content></kwd><kwd><named-content content-type="family">Miridae</named-content></kwd></kwd-group><mixed-citation publication-type="journal"><person-group><name><surname>Henry</surname><given-names>Thomas J.</given-names></name></person-group><article-title>Revision of the Ceratocapsine <italic><tp:taxon-name><tp:taxon-name-part taxon-name-part-type="genus">Renodaeus</tp:taxon-name-part></tp:taxon-name></italic> group: <italic><tp:taxon-name><tp:taxon-name-part taxon-name-part-type="genus">Marinonicoris</tp:taxon-name-part></tp:taxon-name></italic>, <italic><tp:taxon-name><tp:taxon-name-part taxon-name-part-type="genus">Pilophoropsis</tp:taxon-name-part></tp:taxon-name></italic>, <italic><tp:taxon-name><tp:taxon-name-part taxon-name-part-type="genus">Renodaeus</tp:taxon-name-part></tp:taxon-name></italic>, and <italic><tp:taxon-name><tp:taxon-name-part taxon-name-part-type="genus">Zanchisme</tp:taxon-name-part></tp:taxon-name></italic>, with descriptions of four new genera (<tp:taxon-name><tp:taxon-name-part taxon-name-part-type="suborder">Heteroptera</tp:taxon-name-part></tp:taxon-name>, <tp:taxon-name><tp:taxon-name-part taxon-name-part-type="family">Miridae</tp:taxon-name-part></tp:taxon-name>, <tp:taxon-name><tp:taxon-name-part taxon-name-part-type="subfamily">Orthotylinae</tp:taxon-name-part></tp:taxon-name>)</article-title><source>Zookeys</source><day>25</day><month>3</month><year>2015</year><volume>2015</volume><issue>490</issue><fpage>1</fpage><lpage>156</lpage><pub-id pub-id-type="doi">10.3897/zookeys.490.8880</pub-id></mixed-citation></tp:treatment-meta><tp:nomenclature><tp:taxon-name>
                            <tp:taxon-name-part taxon-name-part-type="genus">Pilophoropsis</tp:taxon-name-part>
                        </tp:taxon-name><tp:taxon-authority>Poppius</tp:taxon-authority><!--PageBreak--><tp:nomenclature-citation-list><tp:nomenclature-citation><tp:taxon-name><tp:taxon-name-part taxon-name-part-type="genus">Pilophoropsis</tp:taxon-name-part></tp:taxon-name><comment> Poppius, 1914: 249 (orig. descrip.); <xref ref-type="bibr" rid="B7">Carvalho 1952</xref>: 82 (cat.); <xref ref-type="bibr" rid="B8">1955a</xref>: 80 (key); <xref ref-type="bibr" rid="B9">Carvalho 1955b</xref>: 227 (note); <xref ref-type="bibr" rid="B10">1958</xref>: 141 (cat.); <xref ref-type="bibr" rid="B47">Knight 1968</xref>: 158 (key); <xref ref-type="bibr" rid="B19">Carvalho et al. 1983</xref>: 3 (note); <xref ref-type="bibr" rid="B33">Henry and Wheeler 1988</xref>: 399 (cat.); <xref ref-type="bibr" rid="B30">Henry 1994</xref>: 702 (note); <xref ref-type="bibr" rid="B58">Schuh 1995</xref>: 181 (cat.). Type species: <italic><tp:taxon-name><tp:taxon-name-part taxon-name-part-type="genus">Pilophoropsis</tp:taxon-name-part> <tp:taxon-name-part taxon-name-part-type="species">brachyptera</tp:taxon-name-part></tp:taxon-name></italic> Poppius, 1914. Original designation.</comment></tp:nomenclature-citation><tp:nomenclature-citation><tp:taxon-name><tp:taxon-name-part taxon-name-part-type="genus">Renodaella</tp:taxon-name-part></tp:taxon-name><comment> Knight, 1927: 306 (orig. descrip.); <xref ref-type="bibr" rid="B7">Carvalho 1952</xref>: 83 (cat.); <xref ref-type="bibr" rid="B9">1955b</xref>: 227 (note, syn.). Synonymized by <xref ref-type="bibr" rid="B9">Carvalho 1955b</xref>: 227. Type species: <italic><tp:taxon-name><tp:taxon-name-part taxon-name-part-type="genus">Renodaella</tp:taxon-name-part> <tp:taxon-name-part taxon-name-part-type="species">nicholi</tp:taxon-name-part></tp:taxon-name></italic> Knight, 1927. Original designation.</comment></tp:nomenclature-citation></tp:nomenclature-citation-list></tp:nomenclature><tp:treatment-sec sec-type="Diagnosis"><title>Diagnosis.</title><p>Characterized by the recessed labial segment I that does not extend beyond the gular sulcus (Fig. <xref ref-type="fig" rid="F18">121</xref>); the shiny, strongly convex pronotum that narrows anteriorly and has the lateral margins sulcate, with the disc and calli evenly rounded; the mostly dull or satiny hemelytron having only the cuneus, embolium, and basal area of the membrane polished, distinct bands and patches of tightly arranged, silvery scale-like setae, and stout, erect, black, bristle-like setae on the clavus and corium. Males are fully macropterous. Females are always brachypterous, with the apex of the cuneus and membrane greatly abbreviated, and the hemelytral setal pattern modified; and the pronotum is more quadrate, with the convexity of disc sulcate through the middle.</p></tp:treatment-sec><tp:treatment-sec sec-type="Description"><title>Description.</title><p>Myrmecomorphic. Males macropterous; females brachypterous. Length of males 2.80–3.52 mm; length of females 2.36–3.12 mm. Head broader than long; posterior margin truncate, distinctly carinate, posterior margins of eyes level with base of vertex; eyes large, elongate oval, occupying more than half of dorsal head width, laterally occupying nearly three fourths of height; front broadly rounded at level from eye to eye, clypeus moderately acute, partially visible from dorsal aspect; segment I of labium arising from and completely enclosed within oval gular sulcus, segment not or hardly visible below buccula in lateral aspect; labium extending to middle or hind coxae. Antenna with segment I shortest, II longest, most slender on basal half, gradually enlarging to apex that is subequal to diameter of segment I, sometimes swollen or clavate apically; segments III and IV thickest, usually fusiform, III sometimes more slender on basal half. Pronotum trapeziform, lateral margins weakly sulcate, narrowing anteriorly to obscure narrow, transverse, collar-like area, posterior angles often broadly flared, posterior margin weakly rounded; mesoscutum covered by base of pronotum, scutellum equilateral, base sometimes covered by base of pronotum. Hemelytron dull or satiny, with cuneus, embolium, and basal area of membrane polished, lateral margins shallowly constricted between bases of cuneus and corium; with distinct patches and bands of tightly arranged silvery scale-like setae; intermixed on clavus and corium with stout, erect, black, bristle-like setae. Cuneus and membrane fully developed in males; claval suture absent and apex of membrane at that level across cuneus usually abbreviated in females, exposing apical 3 or 4 abdominal segments. Ventral surface shiny; ostiolar area white, without raised knob at end of scent channel; second visible abdominal segment with a dull or glaucous, quadrate patch ventrally. Legs unmodified; parempodia fleshy, convergent apically. Male aperture large, open, unarmed; generalized left paramere elongate, with a subtriangular, beak-like, apical process, with variable processes arising basally to about the middle of the main trunk; right paramere roughly C-shaped, main stem stout, with a large recurving, sometimes bifurcate, lateral arm; phallotheca generally slender, with a distinct apical hook; endosoma unmodified.</p></tp:treatment-sec><tp:treatment-sec sec-type="Etymology"><title>Etymology.</title><p>I follow <xref ref-type="bibr" rid="B65">Steyskal (1973)</xref>, who considered the suffix “opsis” feminine.</p><!--PageBreak--></tp:treatment-sec><tp:treatment-sec sec-type="Discussion"><title>Discussion.</title><p>Prior to this study, only three species of <italic><tp:taxon-name><tp:taxon-name-part taxon-name-part-type="genus">Pilophoropsis</tp:taxon-name-part></tp:taxon-name></italic> were recognized. Strong sexual dimorphism in this genus makes it difficult to associate males and females when collected separately. As a consequence, the male of <italic><tp:taxon-name><tp:taxon-name-part taxon-name-part-type="genus">Pilophoropsis</tp:taxon-name-part> <tp:taxon-name-part taxon-name-part-type="species">brachyptera</tp:taxon-name-part></tp:taxon-name></italic> <xref ref-type="bibr" rid="B51">Poppius (1914)</xref>, previously known only from the brachypterous female, was described by <xref ref-type="bibr" rid="B47">Knight (1968)</xref> as <italic><tp:taxon-name><tp:taxon-name-part taxon-name-part-type="genus">Pilophoropsis</tp:taxon-name-part> <tp:taxon-name-part taxon-name-part-type="species">balli</tp:taxon-name-part></tp:taxon-name></italic>. <xref ref-type="bibr" rid="B50">Polhemus and Polhemus (1985)</xref>, however, showed that these two species are synonyms based on a series of males, females, and nymphs they collected together in Arizona, thus emphasizing the importance of male genitalic characters for separating species in the <tp:taxon-name><tp:taxon-name-part taxon-name-part-type="tribe">Ceratocapsini</tp:taxon-name-part></tp:taxon-name>. Females can be identified only by their association with males at this time.</p><p>The following key relies primarily on male genitalic structures, nearly all of which may be viewed caudally without dissecting specimens.</p></tp:treatment-sec><tp:treatment-sec sec-type="Key to the males of Pilophoropsis"><title>Key to the males of <italic><tp:taxon-name><tp:taxon-name-part taxon-name-part-type="genus">Pilophoropsis</tp:taxon-name-part></tp:taxon-name></italic></title><table-wrap content-type="key" position="anchor" orientation="portrait"><table rules="all"><tbody><tr><td rowspan="1" colspan="1">1</td><td rowspan="1" colspan="1">Posterior band of silvery, scale-like setae on corium bordering cuneal fracture; lateral arm of right paramere flared apically (Figs <xref ref-type="fig" rid="F40">268</xref>, <xref ref-type="fig" rid="F41">279</xref>)</td><td rowspan="1" colspan="1"><bold>2</bold></td></tr><tr><td rowspan="1" colspan="1">–</td><td rowspan="1" colspan="1">Posterior band of silvery, scale-like setae level with apex of clavus, never bordering cuneal fracture; lateral arm(s) of right paramere not flared at apex</td><td rowspan="1" colspan="1"><bold>3</bold></td></tr><tr><td rowspan="1" colspan="1">2</td><td rowspan="1" colspan="1">Left paramere with a basally stout middle process (Fig. <xref ref-type="fig" rid="F40">266</xref>) extending outward into along slender, thread-like apex; main trunk of right paramere (Fig. <xref ref-type="fig" rid="F40">268</xref>) lacking a short spine, apex of lateral arm T-shaped; phallotheca (Fig. <xref ref-type="fig" rid="F40">267</xref>) with a relatively long, slender, recurved, apical process; Mexico (Oaxaca)</td><td rowspan="1" colspan="1"><bold><italic><tp:taxon-name><tp:taxon-name-part taxon-name-part-type="species">cunealis</tp:taxon-name-part></tp:taxon-name></italic> sp. n.</bold></td></tr><tr><td rowspan="1" colspan="1">–</td><td rowspan="1" colspan="1">Left paramere with only smaller, relatively thick basal process (Fig. <xref ref-type="fig" rid="F41">276</xref>) extending upward into a more thickened apex; main trunk of right paramere (Figs <xref ref-type="fig" rid="F41">278</xref>, <xref ref-type="fig" rid="F41">279</xref>) with two short, stout spines, lateral arm broad, bifid or V-shaped apically; phallotheca (Fig. <xref ref-type="fig" rid="F41">277</xref>) with a stout, decurved apical process; Mexico (Coahuila) and United States (Texas)</td><td rowspan="1" colspan="1"><bold><italic><tp:taxon-name><tp:taxon-name-part taxon-name-part-type="species">texana</tp:taxon-name-part></tp:taxon-name></italic> (Knight)</bold></td></tr><tr><td rowspan="1" colspan="1">3</td><td rowspan="1" colspan="1">Right paramere (Figs <xref ref-type="fig" rid="F39">262</xref>, <xref ref-type="fig" rid="F39">265</xref>) with lateral arm simple apically</td><td rowspan="1" colspan="1"><bold>4</bold></td></tr><tr><td rowspan="1" colspan="1">–</td><td rowspan="1" colspan="1">Right paramere (Figs <xref ref-type="fig" rid="F40">271</xref>, <xref ref-type="fig" rid="F41">274</xref>) with lateral arm divided or bifurcate apically</td><td rowspan="1" colspan="1"><bold>5</bold></td></tr><tr><td rowspan="1" colspan="1">4</td><td rowspan="1" colspan="1">Apical process of phallotheca (Fig. <xref ref-type="fig" rid="F39">261</xref>) short and decurved; middle of left paramere (Fig. <xref ref-type="fig" rid="F39">260</xref>) with two processes, one slender and curving outward and one longer, stouter, apically curved, and with a stout spine at base; Mexico (Sonora)</td><td rowspan="1" colspan="1"><bold><italic><tp:taxon-name><tp:taxon-name-part taxon-name-part-type="species">bejeanae</tp:taxon-name-part></tp:taxon-name></italic> sp. n.</bold></td></tr><tr><td rowspan="1" colspan="1">–</td><td rowspan="1" colspan="1">Apical process of phallotheca (Fig. <xref ref-type="fig" rid="F39">264</xref>) long and decurved; middle base of left paramere (Fig. <xref ref-type="fig" rid="F39">263</xref>) with three subequal processes forming a comb-like shape; United States (Arizona)</td><td rowspan="1" colspan="1"><bold><italic><tp:taxon-name><tp:taxon-name-part taxon-name-part-type="species">brachyptera</tp:taxon-name-part></tp:taxon-name></italic> Poppius</bold></td></tr><tr><td rowspan="1" colspan="1">5</td><td rowspan="1" colspan="1">Apex of phallotheca (Fig. <xref ref-type="fig" rid="F41">273</xref>) beak-like; right paramere (Figs <xref ref-type="fig" rid="F41">274</xref>, <xref ref-type="fig" rid="F41">275</xref>  )with apex of lateral arm bifurcate or V-shaped; United States (Arizona)</td><td rowspan="1" colspan="1"><bold><italic><tp:taxon-name><tp:taxon-name-part taxon-name-part-type="species">quercicola</tp:taxon-name-part></tp:taxon-name></italic> sp. n.</bold></td></tr><tr><td rowspan="1" colspan="1">–</td><td rowspan="1" colspan="1">Apex of phallotheca (Fig. <xref ref-type="fig" rid="F40">270</xref>) slender and decurved; right paramere (Fig. <xref ref-type="fig" rid="F40">271</xref>) with apex of lateral arm separated into widely diverging processes; United States (Arizona)</td><td rowspan="1" colspan="1"><bold><italic><tp:taxon-name><tp:taxon-name-part taxon-name-part-type="species">nicholi</tp:taxon-name-part></tp:taxon-name></italic> (Knight)</bold></td></tr><!--PageBreak--></tbody></table></table-wrap></tp:treatment-sec><tp:treatment-sec><!--Section generated to contain objects referenced in tp:taxon-treatment.--><fig id="F18" position="float" orientation="portrait"><label>Figures 121–126.</label><caption><p>SEM photomicrographs of <italic><tp:taxon-name><tp:taxon-name-part taxon-name-part-type="genus">Pilophoropsis</tp:taxon-name-part> <tp:taxon-name-part taxon-name-part-type="species">brachyptera</tp:taxon-name-part></tp:taxon-name></italic>, male. <bold>121</bold> head and pronotum, lateral aspect <bold>122</bold> full dorsal aspect <bold>123</bold> scale-like setae on hemelytron <bold>124</bold> ostiolar evaporative area <bold>125</bold> genital capsule, lateral aspect <bold>126</bold> genital capsule, caudal aspect.</p></caption><graphic xmlns:xlink="http://www.w3.org/1999/xlink" xlink:href="zookeys-490-001-g018.jpg" position="float" orientation="portrait" xlink:type="simple" id="oo_40641.jpg"/></fig><fig id="F40" position="float" orientation="portrait"><label>Figures 266–271.</label><caption><p>Male genitalia of <italic><tp:taxon-name><tp:taxon-name-part taxon-name-part-type="genus">Pilophoropsidea</tp:taxon-name-part></tp:taxon-name></italic> spp. <bold>266–268:</bold> <italic><tp:taxon-name><tp:taxon-name-part taxon-name-part-type="genus">Pilophoropsis</tp:taxon-name-part> <tp:taxon-name-part taxon-name-part-type="species">cunealis</tp:taxon-name-part></tp:taxon-name></italic> <bold>266</bold> left paramere, caudal aspect <bold>267</bold> phallotheca and endosoma <bold>268</bold> right paramere, caudal aspect <bold>269–271:</bold> <italic><tp:taxon-name><tp:taxon-name-part taxon-name-part-type="genus">Pilophoropsidea</tp:taxon-name-part> <tp:taxon-name-part taxon-name-part-type="species">touchetae</tp:taxon-name-part></tp:taxon-name></italic> <bold>269</bold> left paramere, caudal aspect <bold>270</bold> endosoma and phallotheca <bold>271</bold> right paramere, caudal aspect.</p></caption><graphic xmlns:xlink="http://www.w3.org/1999/xlink" xlink:href="zookeys-490-001-g040.jpg" position="float" orientation="portrait" xlink:type="simple" id="oo_40663.jpg"/></fig><fig id="F41" position="float" orientation="portrait"><label>Figures 272–279.</label><caption><p>Male genitalia of <italic><tp:taxon-name><tp:taxon-name-part taxon-name-part-type="genus">Pilophoropsidea</tp:taxon-name-part></tp:taxon-name></italic> spp. <bold>272–275:</bold> <italic><tp:taxon-name><tp:taxon-name-part taxon-name-part-type="genus">Pilophoropsis</tp:taxon-name-part> <tp:taxon-name-part taxon-name-part-type="species">quercicola</tp:taxon-name-part></tp:taxon-name></italic> <bold>272</bold> left paramere, caudal aspect <bold>273</bold> phallotheca and endosoma <bold>274</bold> right paramere, anterior aspect <bold>275</bold> right paramere, caudal aspect <bold>276–279:</bold> <italic><tp:taxon-name><tp:taxon-name-part taxon-name-part-type="genus">Pilophoropsis</tp:taxon-name-part> <tp:taxon-name-part taxon-name-part-type="species">texana</tp:taxon-name-part></tp:taxon-name></italic> <bold>276</bold> left paramere, caudal aspect <bold>277</bold> endosoma and phallotheca <bold>278</bold> right paramere, anterior aspect <bold>279</bold> right paramere, caudal aspect.</p></caption><graphic xmlns:xlink="http://www.w3.org/1999/xlink" xlink:href="zookeys-490-001-g041.jpg" position="float" orientation="portrait" xlink:type="simple" id="oo_40664.jpg"/></fig><fig id="F39" position="float" orientation="portrait"><label>Figures 260–265.</label><caption><p>Male genitalia of <italic><tp:taxon-name><tp:taxon-name-part taxon-name-part-type="genus">Pilophoropsis</tp:taxon-name-part></tp:taxon-name></italic> spp. <bold>260–262:</bold> <italic><tp:taxon-name><tp:taxon-name-part taxon-name-part-type="genus">Pilophoropsis</tp:taxon-name-part> <tp:taxon-name-part taxon-name-part-type="species">bejeanae</tp:taxon-name-part></tp:taxon-name></italic> <bold>260</bold> left paramere, caudal aspect <bold>261</bold> phallotheca and endosoma <bold>262</bold> right paramere, caudal aspect <bold>263–265:</bold> <italic><tp:taxon-name><tp:taxon-name-part taxon-name-part-type="genus">Pilophoropsis</tp:taxon-name-part> <tp:taxon-name-part taxon-name-part-type="species">brachyptera</tp:taxon-name-part></tp:taxon-name></italic> <bold>263</bold> left paramere, caudal aspect <bold>264</bold> endosoma and phallotheca <bold>265</bold> right paramere, caudal aspect.</p></caption><graphic xmlns:xlink="http://www.w3.org/1999/xlink" xlink:href="zookeys-490-001-g039.jpg" position="float" orientation="portrait" xlink:type="simple" id="oo_40662.jpg"/></fig></tp:treatment-sec><ref-list><ref id="B7"><mixed-citation xmlns:xlink="http://www.w3.org/1999/xlink" xlink:type="simple"><person-group><name name-style="western"><surname>Carvalho</surname><given-names>JCM</given-names></name></person-group> (<year>1952</year>) <article-title>On the major classification of the <tp:taxon-name><tp:taxon-name-part taxon-name-part-type="family">Miridae</tp:taxon-name-part></tp:taxon-name> (<tp:taxon-name><tp:taxon-name-part taxon-name-part-type="order">Hemiptera</tp:taxon-name-part></tp:taxon-name>). (with keys to subfamilies and tribes and a catalogue of the world genera).</article-title><source>Anais da Academia Brasileira de Ciências</source><volume>24</volume>: <fpage>31</fpage>–<lpage>110</lpage>.</mixed-citation></ref><ref id="B8"><mixed-citation xmlns:xlink="http://www.w3.org/1999/xlink" xlink:type="simple"><person-group><name name-style="western"><surname>Carvalho</surname><given-names>JCM</given-names></name></person-group> (<year>1955a</year>) <article-title>Keys to the genera of <tp:taxon-name><tp:taxon-name-part taxon-name-part-type="family">Miridae</tp:taxon-name-part></tp:taxon-name> of the world (<tp:taxon-name><tp:taxon-name-part taxon-name-part-type="order">Hemiptera</tp:taxon-name-part></tp:taxon-name>).</article-title><source>Boletim do Museu Paraense Emilio Goeldi</source><volume>11</volume>(<issue>2</issue>): <fpage>1</fpage>–<lpage>151</lpage>.</mixed-citation></ref><ref id="B9"><mixed-citation xmlns:xlink="http://www.w3.org/1999/xlink" xlink:type="simple"><person-group><name name-style="western"><surname>Carvalho</surname><given-names>JCM</given-names></name></person-group> (<year>1955b</year>) <article-title>Analecta miridologica: Miscellaneous observations in some American museums and bibliography.</article-title><source>Revista Chilena de Entomologia</source><volume>4</volume>: <fpage>221</fpage>–<lpage>227</lpage>.</mixed-citation></ref><ref id="B10"><mixed-citation xmlns:xlink="http://www.w3.org/1999/xlink" xlink:type="simple"><person-group><name name-style="western"><surname>Carvalho</surname><given-names>JCM</given-names></name></person-group> (<year>1958</year>) <article-title>Catalogue of the <tp:taxon-name><tp:taxon-name-part taxon-name-part-type="family">Miridae</tp:taxon-name-part></tp:taxon-name> of the World. Arquivos Museu Nacional, Rio de Janeiro. Part III.</article-title><source><tp:taxon-name><tp:taxon-name-part taxon-name-part-type="subfamily">Orthotylinae</tp:taxon-name-part></tp:taxon-name></source><volume>47</volume>: <fpage>1</fpage>–<lpage>161</lpage>.</mixed-citation></ref><ref id="B47"><mixed-citation xmlns:xlink="http://www.w3.org/1999/xlink" xlink:type="simple"><person-group><name name-style="western"><surname>Knight</surname><given-names>HH</given-names></name></person-group> (<year>1968</year>) <article-title>Taxonomic Review: <tp:taxon-name><tp:taxon-name-part taxon-name-part-type="family">Miridae</tp:taxon-name-part></tp:taxon-name> of the Nevada Test Site and the western United States.</article-title><source>Brigham Young University Science Bulletin</source><volume>9</volume>(<issue>3</issue>): <fpage>1</fpage>–<lpage>282</lpage>.</mixed-citation></ref><ref id="B19"><mixed-citation xmlns:xlink="http://www.w3.org/1999/xlink" xlink:type="simple"><person-group><name name-style="western"><surname>Carvalho</surname><given-names>JCM</given-names></name><name name-style="western"><surname>Fontes</surname><given-names>AV</given-names></name><name name-style="western"><surname>Henry</surname><given-names>TJ</given-names></name></person-group> (<year>1983</year>) <article-title>Taxonomy of the South American species of <italic><tp:taxon-name><tp:taxon-name-part taxon-name-part-type="genus">Ceratocapsus</tp:taxon-name-part></tp:taxon-name></italic>, with descriptions of 45 new species (<tp:taxon-name><tp:taxon-name-part taxon-name-part-type="order">Hemiptera</tp:taxon-name-part></tp:taxon-name>: <tp:taxon-name><tp:taxon-name-part taxon-name-part-type="family">Miridae</tp:taxon-name-part></tp:taxon-name>).</article-title><source>United States Department of Agriculture Technical Bulletin</source><volume>1676</volume>: <fpage>1</fpage>–<lpage>58</lpage>.</mixed-citation></ref><ref id="B33"><mixed-citation xmlns:xlink="http://www.w3.org/1999/xlink" xlink:type="simple"><person-group><name name-style="western"><surname>Henry</surname><given-names>TJ</given-names></name><name name-style="western"><surname>Wheeler</surname><given-names>AG Jr</given-names></name></person-group> (<year>1988</year>) <article-title>Family <tp:taxon-name><tp:taxon-name-part taxon-name-part-type="family">Miridae</tp:taxon-name-part></tp:taxon-name> Hahn, 1833.</article-title> In: <person-group><name name-style="western"><surname>Henry</surname><given-names>TJ</given-names></name><name name-style="western"><surname>Froeschner</surname><given-names>RC</given-names></name></person-group> (<role>Eds</role>) <source>Catalog of the <tp:taxon-name><tp:taxon-name-part taxon-name-part-type="suborder">Heteroptera</tp:taxon-name-part></tp:taxon-name>, or True Bugs, of Canada and the Continental United States</source>. <publisher-name>Brill EJ</publisher-name>, <publisher-loc>Leiden and New York</publisher-loc>, <fpage>251</fpage>–<lpage>507</lpage>.</mixed-citation></ref><ref id="B30"><mixed-citation xmlns:xlink="http://www.w3.org/1999/xlink" xlink:type="simple"><person-group><name name-style="western"><surname>Henry</surname><given-names>TJ</given-names></name></person-group> (<year>1994</year>) <article-title>Revision of the myrmecomorphic plant bug genus <italic><tp:taxon-name><tp:taxon-name-part taxon-name-part-type="genus">Schaffneria</tp:taxon-name-part></tp:taxon-name></italic> Knight (<tp:taxon-name><tp:taxon-name-part taxon-name-part-type="suborder">Heteroptera</tp:taxon-name-part></tp:taxon-name>: <tp:taxon-name><tp:taxon-name-part taxon-name-part-type="family">Miridae</tp:taxon-name-part></tp:taxon-name>: <tp:taxon-name><tp:taxon-name-part taxon-name-part-type="subfamily">Orthotylinae</tp:taxon-name-part></tp:taxon-name>).</article-title><source>Proceedings of the Entomological Society of Washington</source><volume>96</volume>: <fpage>701</fpage>–<lpage>712</lpage>.</mixed-citation></ref><ref id="B58"><mixed-citation xmlns:xlink="http://www.w3.org/1999/xlink" xlink:type="simple"><person-group><name name-style="western"><surname>Schuh</surname><given-names>RT</given-names></name></person-group> (<year>1995</year>) <source>Plant Bugs of the World (<tp:taxon-name><tp:taxon-name-part taxon-name-part-type="class">Insecta</tp:taxon-name-part></tp:taxon-name>: <tp:taxon-name><tp:taxon-name-part taxon-name-part-type="suborder">Heteroptera</tp:taxon-name-part></tp:taxon-name>: <tp:taxon-name><tp:taxon-name-part taxon-name-part-type="family">Miridae</tp:taxon-name-part></tp:taxon-name>). Systematic catalog, distributions, host list, and bibliography.</source><publisher-name>New York Entomological Society</publisher-name>, <publisher-loc>New York</publisher-loc>, <size units="page">1329 pp</size>.</mixed-citation></ref><ref id="B65"><mixed-citation xmlns:xlink="http://www.w3.org/1999/xlink" xlink:type="simple"><person-group><name name-style="western"><surname>Steyskal</surname><given-names>GC</given-names></name></person-group> (<year>1973</year>) <article-title>The grammar of names in the Catalogue of the <tp:taxon-name><tp:taxon-name-part taxon-name-part-type="family">Miridae</tp:taxon-name-part></tp:taxon-name> (<tp:taxon-name><tp:taxon-name-part taxon-name-part-type="suborder">Heteroptera</tp:taxon-name-part></tp:taxon-name>) of the World by Carvalho, 1957-1960.</article-title><source>Studia Entomologia</source><volume>16</volume>: <fpage>203</fpage>–<lpage>208</lpage>.</mixed-citation></ref><ref id="B51"><mixed-citation xmlns:xlink="http://www.w3.org/1999/xlink" xlink:type="simple"><person-group><name name-style="western"><surname>Poppius</surname><given-names>B</given-names></name></person-group> (<year>1914</year>) <article-title>Übersicht der <italic><tp:taxon-name><tp:taxon-name-part taxon-name-part-type="genus">Pilophorus</tp:taxon-name-part></tp:taxon-name></italic>-Arten nebst Beschreibung verwandter Gattungen (Hem. Het.).</article-title><source>Annales de la Sociéte Entomologique de Belgique</source><volume>58</volume>: <fpage>237</fpage>–<lpage>254</lpage>.</mixed-citation></ref><ref id="B50"><mixed-citation xmlns:xlink="http://www.w3.org/1999/xlink" xlink:type="simple"><person-group><name name-style="western"><surname>Polhemus</surname><given-names>DA</given-names></name><name name-style="western"><surname>Polhemus</surname><given-names>JT</given-names></name></person-group> (<year>1985</year>) <article-title>Myrmecomorphic <tp:taxon-name><tp:taxon-name-part taxon-name-part-type="family">Miridae</tp:taxon-name-part></tp:taxon-name> (<tp:taxon-name><tp:taxon-name-part taxon-name-part-type="order">Hemiptera</tp:taxon-name-part></tp:taxon-name>) on mistletoe: <italic><tp:taxon-name><tp:taxon-name-part taxon-name-part-type="genus">Phoradendrepulus</tp:taxon-name-part> <tp:taxon-name-part taxon-name-part-type="species">myrmecomorphus</tp:taxon-name-part></tp:taxon-name></italic> gen. n., sp. n., and a redescription of <italic><tp:taxon-name><tp:taxon-name-part taxon-name-part-type="genus">Pilophoropsis</tp:taxon-name-part> <tp:taxon-name-part taxon-name-part-type="species">brachypterus</tp:taxon-name-part></tp:taxon-name></italic> Poppius.</article-title><source>Pan-Pacific Entomologist</source><volume>61</volume>: <fpage>26</fpage>–<lpage>31</lpage>.</mixed-citation></ref></ref-list></tp:taxon-treatment>
