# Supplementary material for: Revision of the Ceratocapsine Renodaeus group: Marinonicoris, Pilophoropsis, Renodaeus, and Zanchisme, with descriptions of four new genera (Heteroptera, Miridae, Orthotylinae)
Source: Zookeys. 2015 Mar 25;(490):1–156. doi: 10.3897/zookeys.490.8880 (PMC4389182; doi:10.3897/zookeys.490.8880)
Supplement: XML Treatment for Pilophoropsis texana [file zookeys.490.8880-treatment43.xml]

<!DOCTYPE tp:taxon-treatment
  PUBLIC "-//TaxonX//DTD Taxonomic Treatment Publishing DTD v0 20100105//EN" "tax-treatment-NSO.dtd">
<tp:taxon-treatment xmlns:tp="http://www.plazi.org/taxpub"><tp:treatment-meta><kwd-group><label>Taxon classification</label><kwd><named-content content-type="kingdom">Animalia</named-content></kwd><kwd><named-content content-type="order">Hemiptera</named-content></kwd><kwd><named-content content-type="family">Miridae</named-content></kwd></kwd-group><mixed-citation publication-type="journal"><person-group><name><surname>Henry</surname><given-names>Thomas J.</given-names></name></person-group><article-title>Revision of the Ceratocapsine <italic><tp:taxon-name><tp:taxon-name-part taxon-name-part-type="genus">Renodaeus</tp:taxon-name-part></tp:taxon-name></italic> group: <italic><tp:taxon-name><tp:taxon-name-part taxon-name-part-type="genus">Marinonicoris</tp:taxon-name-part></tp:taxon-name></italic>, <italic><tp:taxon-name><tp:taxon-name-part taxon-name-part-type="genus">Pilophoropsis</tp:taxon-name-part></tp:taxon-name></italic>, <italic><tp:taxon-name><tp:taxon-name-part taxon-name-part-type="genus">Renodaeus</tp:taxon-name-part></tp:taxon-name></italic>, and <italic><tp:taxon-name><tp:taxon-name-part taxon-name-part-type="genus">Zanchisme</tp:taxon-name-part></tp:taxon-name></italic>, with descriptions of four new genera (<tp:taxon-name><tp:taxon-name-part taxon-name-part-type="suborder">Heteroptera</tp:taxon-name-part></tp:taxon-name>, <tp:taxon-name><tp:taxon-name-part taxon-name-part-type="family">Miridae</tp:taxon-name-part></tp:taxon-name>, <tp:taxon-name><tp:taxon-name-part taxon-name-part-type="subfamily">Orthotylinae</tp:taxon-name-part></tp:taxon-name>)</article-title><source>Zookeys</source><day>25</day><month>3</month><year>2015</year><volume>2015</volume><issue>490</issue><fpage>1</fpage><lpage>156</lpage><pub-id pub-id-type="doi">10.3897/zookeys.490.8880</pub-id></mixed-citation></tp:treatment-meta><tp:nomenclature><tp:taxon-name>
                            <tp:taxon-name-part taxon-name-part-type="genus">Pilophoropsis</tp:taxon-name-part>
                            <tp:taxon-name-part taxon-name-part-type="species">texana</tp:taxon-name-part>
                        </tp:taxon-name><tp:taxon-authority>(Knight)</tp:taxon-authority><tp:taxon-status xmlns:xlink="http://www.w3.org/1999/xlink" xlink:type="simple">comb. n.</tp:taxon-status><xref ref-type="fig" rid="F12">Figs 84</xref><xref ref-type="fig" rid="F12">, 85</xref><xref ref-type="fig" rid="F41">, 276–279</xref><!--PageBreak--><tp:nomenclature-citation-list><tp:nomenclature-citation><tp:taxon-name><tp:taxon-name-part taxon-name-part-type="genus">Renodaeus</tp:taxon-name-part> <tp:taxon-name-part taxon-name-part-type="species">texanus</tp:taxon-name-part></tp:taxon-name><comment> Knight, 1926: 56 (orig. descrip.); <xref ref-type="bibr" rid="B10">Carvalho 1958</xref>: 150 (cat.); <xref ref-type="bibr" rid="B33">Henry and Wheeler 1988</xref>: 445 (cat.); <xref ref-type="bibr" rid="B58">Schuh 1995</xref>: 190 (cat.).</comment></tp:nomenclature-citation></tp:nomenclature-citation-list></tp:nomenclature><tp:treatment-sec sec-type="Diagnosis"><title>Diagnosis.</title><p>This species (Figs <xref ref-type="fig" rid="F12">84</xref>, <xref ref-type="fig" rid="F12">85</xref>) is recognized by the band of silvery scale-like setae bordering the cuneal fracture and the male genitalia with the unique basal process of the left paramere (Fig. <xref ref-type="fig" rid="F41">276</xref>), the short, bifid lateral arm of the right paramere (Figs <xref ref-type="fig" rid="F41">278</xref>, <xref ref-type="fig" rid="F41">279</xref>), and decurved apical hook on the phallotheca (Fig. <xref ref-type="fig" rid="F41">277</xref>).</p></tp:treatment-sec><tp:treatment-sec sec-type="Description"><title>Description.</title><p><italic>Male</italic> (n = 1): Length 3.20 mm, width about 1.20 mm (hemelytra spread). <italic>Head</italic>: Width 0.72 mm, interocular width 0.26 mm. <italic>Labium</italic>: Length 1.06 mm. <italic>Antenna</italic>: Segment I, length 0.20 mm; II, 0.62 mm; III, 0.34 mm; IV, 0.34 mm. <italic>Pronotum</italic>: Length 0.70 mm, basal width 0.98 mm.</p><p><italic>Coloration</italic>: <italic>Head</italic>: Brown, darker reddish brown across vertex and red on clypeus. <italic>Antenna</italic>: Segment I brown, with a large red blotch on basal third and a more narrow red mark on apical third touching apex; segment II reddish brown; segments III and IV reddish brown. <italic>Pronotum</italic>: Reddish brown. <italic>Hemelytron</italic>: Dull tan to brown, darker brown outside radial vein, on outer half of clavus, and apical third of corium, cuneus and apex of embolium reddish brown. <italic>Ventral surface</italic>: Reddish brown. <italic>Ostiolar evaporative area</italic>: White, with central knob at end of scent channel red tinged. <italic>Legs</italic>: Coxae pale to whitish, fore coxae red on apical half, bases of middle and hind coxae brown to reddish brown; all legs missing except one hind leg, femur reddish brown, pale at base; tibia reddish brown, pale on apical half; tarsus and claw pale brown.</p><p><italic>Structure, texture, and vestiture</italic>: <italic>Head</italic>: Shiny, rugose on frons, with relatively, short pale, recumbent, brown setae. <italic>Labium</italic>: Extending to bases of middle coxae. <italic>Antenna</italic>: Segment II slender, only slightly thickened out to clavate apex, apex 2X diameter of base; segment III slender on basal half, thickened apically; segment IV uniformly thickened, fusiform, diameter equal to apical thickness of III. <italic>Pronotum</italic>: Disc polished, narrow anterior area across calli granulate, narrow anterior collar-like area merged with calli, posterior angles flared, with a small depressed area just inside posterior margin, setae pale, recumbent, sparse; scutellum dark brown, only two individual scale-like setae present. <italic>Hemelytron</italic>: Cuneus, embolium, and base of membrane polished; clothed with two bands of silvery scale-like setae, one across base of clavus and a broken one bordering cuneal fracture, and also with two patches on basal half of corium adjacent to embolium, and one narrow band and several (3-4) small patches on apical third of clavus, intermixed on clavus and corium with widely set, stout, erect, black, bristle-like setae. <italic>Ventral surface</italic>: Shiny, abdomen with long, erect and semierect pale brown setae.</p><p><italic>Male genitalia</italic>: Genital aperture large, unarmed. Left paramere (Fig. <xref ref-type="fig" rid="F41">276</xref>) with triangular, beak-like apical process and a broad basal process with long slender arm extending outward. Right paramere (Figs <xref ref-type="fig" rid="F41">278</xref>, <xref ref-type="fig" rid="F41">279</xref>) with a slender mainstem and a large, apically flared, lateral arm. Phallotheca (Fig. <xref ref-type="fig" rid="F41">277</xref>) slender, with a short, sharply recurved, apical hook.</p><p><italic>Female</italic> (n = 3; holotype measurements in parentheses): Length 2.36–2.64 mm (2.55 mm), width 1.04 mm [hemelytra spread on one specimen] (1.04 mm). <italic>Head</italic>: Width 0.74–0.78 mm (0.77 mm), interocular width 0.40-0.44 mm (0.43 mm). <italic>Labium</italic>: Length 0.96–1.02 mm (0.96 mm). <italic>Antenna</italic>: Segment I, length 0.20 mm (0.19 mm); II, 0.50–0.56 mm (0.54 mm); III, 0.30 mm (0.29 mm); IV, 0.32 mm (missing). <italic>Pronotum</italic>: Length 0.62–0.70 mm (0.66 mm), basal width 0.74–0.80 mm (0.80 mm). Coloration and structure similar to that of male, except as noted below.</p><p><italic>Coloration</italic>: <italic>Pronotum</italic>: Reddish brown, paler brown anteriorly. <italic>Scutellum</italic>: Dark brown to fuscous. <italic><tp:taxon-name><tp:taxon-name-part taxon-name-part-type="genus">Hemeytron</tp:taxon-name-part></tp:taxon-name></italic>: Dull tan to brown.</p><p><italic>Structure, texture, and vestiture</italic>: <italic>Labium</italic>: Extending to hind coxae. <italic>Pronotum</italic>: Much more quadrate than in male, disc convex, shiny, finely punctate or granulate, anterior half across calli narrowed into a thickened, rugose, neck-like area; pubescence on disc sparse and short, more thickly set and longer setae on anterior half. <italic>Scutellum</italic>: Scale-like pubescence absent or rubbed. <italic>Hemelytron</italic>: Apex extending to end of abdomen; silvery scale-like patches and bands, intermixed with stout, bristle-like setae as in male; cuneus shortened but appearing fully developed (triangular), membrane shortened, extending to apex of abdomen; cuneus, embolium, and membrane polished.</p></tp:treatment-sec><tp:treatment-sec sec-type="Discussion"><title>Discussion.</title><p>Males and females in this genus are difficult to associate without field-associated specimens. Comparison of the holotype female’s hemelytral setal pattern and distinctive antennal shape with a male intercepted from San Pedro [Coahuila or Vera Cruz?], Mexico, makes me reasonably certain they are conspecific. One male from Rio Hondo, Oaxaca (listed below), is in poor condition (hemelytra detached; one missing) and the genitalia are embedded in glue on a separate card. This specimen also is very similar externally to the feHolotype male, although there is some <!--PageBreak-->subtle variation in the parameres. Nevertheless, I am tentatively labeling it as <italic><tp:taxon-name><tp:taxon-name-part taxon-name-part-type="genus">Pilophoropsis</tp:taxon-name-part> <tp:taxon-name-part taxon-name-part-type="species">texana</tp:taxon-name-part></tp:taxon-name></italic> as well. Externally, <italic><tp:taxon-name><tp:taxon-name-part taxon-name-part-type="genus">Pilophoropsis</tp:taxon-name-part> <tp:taxon-name-part taxon-name-part-type="species">texana</tp:taxon-name-part></tp:taxon-name></italic> is almost indistinguishable from <italic><tp:taxon-name><tp:taxon-name-part taxon-name-part-type="genus">Pilophoropsis</tp:taxon-name-part> <tp:taxon-name-part taxon-name-part-type="species">cunealis</tp:taxon-name-part></tp:taxon-name></italic>, but the male genitalia are quite different, especially the basal process of the left paramere and the distinctive apex of the phallotheca.</p></tp:treatment-sec><tp:treatment-sec sec-type="Distribution"><title>Distribution.</title><p>Described and previously known only from Brownsville, Texas (USA). Coahuila, Oaxaca, and Vera Cruz represent the first state records for Mexico.</p></tp:treatment-sec><tp:treatment-sec sec-type="Hosts"><title>Hosts.</title><p>No definite host known. Intercepted specimens on <tp:taxon-name><tp:taxon-name-part taxon-name-part-type="family">Bromeliaceae</tp:taxon-name-part></tp:taxon-name> and <tp:taxon-name><tp:taxon-name-part taxon-name-part-type="family">Orchidaceae</tp:taxon-name-part></tp:taxon-name>.</p></tp:treatment-sec><tp:treatment-sec sec-type="Type specimen examined"><title>Type specimen examined.</title><p>Holotype ♀: <bold>USA:</bold> <bold>Texas:</bold> <bold><italic>Cameron Co.</italic>:</bold> “Esp[e]r[an]za, R[an]ch, Brownsville, Tex.” (CU).</p></tp:treatment-sec><tp:treatment-sec sec-type="Other specimens examined"><title>Other specimens examined.</title><p><bold>MEXICO:</bold> [<bold>Coahuila</bold>?]: San Pedro, #1997, with <tp:taxon-name><tp:taxon-name-part taxon-name-part-type="family">Orchidaceae</tp:taxon-name-part></tp:taxon-name>, 1♂ (00285721) (USNM). <bold>Oaxaca:</bold> 3.3 mi E of Rio Hondo, <named-content xmlns:xlink="http://www.w3.org/1999/xlink" content-type="dwc:verbatimCoordinates" xlink:type="simple">16.43332EN, 95.76663EW</named-content>, 05 Aug 1980, Schaffner, Weaver, Friedlander, 1♂ (00286356) (USNM). <bold>Veracruz:</bold> intercepted in Texas, 20 Mar 1962, ex bromeliads, 1♀ (00286355) (USNM). unknown, 20 Mar 1962, APHIS port inspector, bromeliads, 1♂ (00285720) (USNM).</p></tp:treatment-sec><tp:treatment-sec><!--Section generated to contain objects referenced in tp:taxon-treatment.--><fig id="F12" position="float" orientation="portrait"><label>Figures 84–94.</label><caption><p><italic><tp:taxon-name><tp:taxon-name-part taxon-name-part-type="genus">Pilophoropsis</tp:taxon-name-part></tp:taxon-name></italic>, <italic><tp:taxon-name><tp:taxon-name-part taxon-name-part-type="genus">Pilophoropsita</tp:taxon-name-part></tp:taxon-name></italic>, <italic><tp:taxon-name><tp:taxon-name-part taxon-name-part-type="genus">Renodaeus</tp:taxon-name-part></tp:taxon-name></italic>, and <italic><tp:taxon-name><tp:taxon-name-part taxon-name-part-type="genus">Marinonicoris</tp:taxon-name-part></tp:taxon-name></italic> spp., dorsal aspects, except as noted <bold>84–85:</bold> <bold>84</bold> <italic><tp:taxon-name><tp:taxon-name-part taxon-name-part-type="genus">Pilophoropsis</tp:taxon-name-part> <tp:taxon-name-part taxon-name-part-type="species">texana</tp:taxon-name-part></tp:taxon-name></italic>, ♂ <bold>85</bold> <italic><tp:taxon-name><tp:taxon-name-part taxon-name-part-type="genus">Pilophoropsis</tp:taxon-name-part> <tp:taxon-name-part taxon-name-part-type="species">texana</tp:taxon-name-part></tp:taxon-name></italic>, <bold>86–88:</bold> <bold>86</bold> <italic><tp:taxon-name><tp:taxon-name-part taxon-name-part-type="genus">Pilophoropsita</tp:taxon-name-part> <tp:taxon-name-part taxon-name-part-type="species">schaffneri</tp:taxon-name-part></tp:taxon-name></italic>, ♂ <bold>87</bold> <italic><tp:taxon-name><tp:taxon-name-part taxon-name-part-type="genus">Pilophoropsidea</tp:taxon-name-part> <tp:taxon-name-part taxon-name-part-type="species">schaffneri</tp:taxon-name-part></tp:taxon-name></italic>, ♂ (lateral aspect) <bold>88</bold> <italic><tp:taxon-name><tp:taxon-name-part taxon-name-part-type="genus">Pilophoropsidea</tp:taxon-name-part> <tp:taxon-name-part taxon-name-part-type="species">schaffneri</tp:taxon-name-part></tp:taxon-name></italic>, ♀ <bold>89–92:</bold> <italic><tp:taxon-name><tp:taxon-name-part taxon-name-part-type="genus">Renodaeus</tp:taxon-name-part></tp:taxon-name></italic> spp. <bold>89</bold> <italic><tp:taxon-name><tp:taxon-name-part taxon-name-part-type="genus">Renodaeus</tp:taxon-name-part> <tp:taxon-name-part taxon-name-part-type="species">ficarius</tp:taxon-name-part></tp:taxon-name></italic> ♀ <bold>90</bold> <italic><tp:taxon-name><tp:taxon-name-part taxon-name-part-type="genus">Renodaeus</tp:taxon-name-part> <tp:taxon-name-part taxon-name-part-type="species">mimeticus</tp:taxon-name-part></tp:taxon-name></italic>, ♂ <bold>91</bold> <italic><tp:taxon-name><tp:taxon-name-part taxon-name-part-type="genus">Renodaeus</tp:taxon-name-part> <tp:taxon-name-part taxon-name-part-type="species">mimeticus</tp:taxon-name-part></tp:taxon-name></italic>, ♂ (lateral aspect) <bold>92</bold> <italic><tp:taxon-name><tp:taxon-name-part taxon-name-part-type="genus">Renodaeus</tp:taxon-name-part> <tp:taxon-name-part taxon-name-part-type="species">mimeticus</tp:taxon-name-part></tp:taxon-name></italic> <bold>93–94:</bold> <bold>93</bold> <italic><tp:taxon-name><tp:taxon-name-part taxon-name-part-type="genus">Marinonicoris</tp:taxon-name-part> <tp:taxon-name-part taxon-name-part-type="species">myrmecoides</tp:taxon-name-part></tp:taxon-name></italic>, ♂ <bold>94</bold> <italic><tp:taxon-name><tp:taxon-name-part taxon-name-part-type="genus">Marinonicoris</tp:taxon-name-part> <tp:taxon-name-part taxon-name-part-type="species">myrmecoides</tp:taxon-name-part></tp:taxon-name></italic>, ♀.</p></caption><graphic xmlns:xlink="http://www.w3.org/1999/xlink" xlink:href="zookeys-490-001-g012.jpg" position="float" orientation="portrait" xlink:type="simple" id="oo_40635.jpg"/></fig><fig id="F41" position="float" orientation="portrait"><label>Figures 272–279.</label><caption><p>Male genitalia of <italic><tp:taxon-name><tp:taxon-name-part taxon-name-part-type="genus">Pilophoropsidea</tp:taxon-name-part></tp:taxon-name></italic> spp. <bold>272–275:</bold> <italic><tp:taxon-name><tp:taxon-name-part taxon-name-part-type="genus">Pilophoropsis</tp:taxon-name-part> <tp:taxon-name-part taxon-name-part-type="species">quercicola</tp:taxon-name-part></tp:taxon-name></italic> <bold>272</bold> left paramere, caudal aspect <bold>273</bold> phallotheca and endosoma <bold>274</bold> right paramere, anterior aspect <bold>275</bold> right paramere, caudal aspect <bold>276–279:</bold> <italic><tp:taxon-name><tp:taxon-name-part taxon-name-part-type="genus">Pilophoropsis</tp:taxon-name-part> <tp:taxon-name-part taxon-name-part-type="species">texana</tp:taxon-name-part></tp:taxon-name></italic> <bold>276</bold> left paramere, caudal aspect <bold>277</bold> endosoma and phallotheca <bold>278</bold> right paramere, anterior aspect <bold>279</bold> right paramere, caudal aspect.</p></caption><graphic xmlns:xlink="http://www.w3.org/1999/xlink" xlink:href="zookeys-490-001-g041.jpg" position="float" orientation="portrait" xlink:type="simple" id="oo_40664.jpg"/></fig></tp:treatment-sec><ref-list><ref id="B10"><mixed-citation xmlns:xlink="http://www.w3.org/1999/xlink" xlink:type="simple"><person-group><name name-style="western"><surname>Carvalho</surname><given-names>JCM</given-names></name></person-group> (<year>1958</year>) <article-title>Catalogue of the <tp:taxon-name><tp:taxon-name-part taxon-name-part-type="family">Miridae</tp:taxon-name-part></tp:taxon-name> of the World. Arquivos Museu Nacional, Rio de Janeiro. Part III.</article-title><source><tp:taxon-name><tp:taxon-name-part taxon-name-part-type="subfamily">Orthotylinae</tp:taxon-name-part></tp:taxon-name></source><volume>47</volume>: <fpage>1</fpage>–<lpage>161</lpage>.</mixed-citation></ref><ref id="B33"><mixed-citation xmlns:xlink="http://www.w3.org/1999/xlink" xlink:type="simple"><person-group><name name-style="western"><surname>Henry</surname><given-names>TJ</given-names></name><name name-style="western"><surname>Wheeler</surname><given-names>AG Jr</given-names></name></person-group> (<year>1988</year>) <article-title>Family <tp:taxon-name><tp:taxon-name-part taxon-name-part-type="family">Miridae</tp:taxon-name-part></tp:taxon-name> Hahn, 1833.</article-title> In: <person-group><name name-style="western"><surname>Henry</surname><given-names>TJ</given-names></name><name name-style="western"><surname>Froeschner</surname><given-names>RC</given-names></name></person-group> (<role>Eds</role>) <source>Catalog of the <tp:taxon-name><tp:taxon-name-part taxon-name-part-type="suborder">Heteroptera</tp:taxon-name-part></tp:taxon-name>, or True Bugs, of Canada and the Continental United States</source>. <publisher-name>Brill EJ</publisher-name>, <publisher-loc>Leiden and New York</publisher-loc>, <fpage>251</fpage>–<lpage>507</lpage>.</mixed-citation></ref><ref id="B58"><mixed-citation xmlns:xlink="http://www.w3.org/1999/xlink" xlink:type="simple"><person-group><name name-style="western"><surname>Schuh</surname><given-names>RT</given-names></name></person-group> (<year>1995</year>) <source>Plant Bugs of the World (<tp:taxon-name><tp:taxon-name-part taxon-name-part-type="class">Insecta</tp:taxon-name-part></tp:taxon-name>: <tp:taxon-name><tp:taxon-name-part taxon-name-part-type="suborder">Heteroptera</tp:taxon-name-part></tp:taxon-name>: <tp:taxon-name><tp:taxon-name-part taxon-name-part-type="family">Miridae</tp:taxon-name-part></tp:taxon-name>). Systematic catalog, distributions, host list, and bibliography.</source><publisher-name>New York Entomological Society</publisher-name>, <publisher-loc>New York</publisher-loc>, <size units="page">1329 pp</size>.</mixed-citation></ref></ref-list></tp:taxon-treatment>
