# Supplementary material for: Revision of the Ceratocapsine Renodaeus group: Marinonicoris, Pilophoropsis, Renodaeus, and Zanchisme, with descriptions of four new genera (Heteroptera, Miridae, Orthotylinae)
Source: Zookeys. 2015 Mar 25;(490):1–156. doi: 10.3897/zookeys.490.8880 (PMC4389182; doi:10.3897/zookeys.490.8880)
Supplement: XML Treatment for Pilophoropsita schaffneri [file zookeys.490.8880-treatment45.xml]

<!DOCTYPE tp:taxon-treatment
  PUBLIC "-//TaxonX//DTD Taxonomic Treatment Publishing DTD v0 20100105//EN" "tax-treatment-NSO.dtd">
<tp:taxon-treatment xmlns:tp="http://www.plazi.org/taxpub"><tp:treatment-meta><kwd-group><label>Taxon classification</label><kwd><named-content content-type="kingdom">Animalia</named-content></kwd><kwd><named-content content-type="order">Hemiptera</named-content></kwd><kwd><named-content content-type="family">Miridae</named-content></kwd></kwd-group><mixed-citation publication-type="journal"><person-group><name><surname>Henry</surname><given-names>Thomas J.</given-names></name></person-group><article-title>Revision of the Ceratocapsine <italic><tp:taxon-name><tp:taxon-name-part taxon-name-part-type="genus">Renodaeus</tp:taxon-name-part></tp:taxon-name></italic> group: <italic><tp:taxon-name><tp:taxon-name-part taxon-name-part-type="genus">Marinonicoris</tp:taxon-name-part></tp:taxon-name></italic>, <italic><tp:taxon-name><tp:taxon-name-part taxon-name-part-type="genus">Pilophoropsis</tp:taxon-name-part></tp:taxon-name></italic>, <italic><tp:taxon-name><tp:taxon-name-part taxon-name-part-type="genus">Renodaeus</tp:taxon-name-part></tp:taxon-name></italic>, and <italic><tp:taxon-name><tp:taxon-name-part taxon-name-part-type="genus">Zanchisme</tp:taxon-name-part></tp:taxon-name></italic>, with descriptions of four new genera (<tp:taxon-name><tp:taxon-name-part taxon-name-part-type="suborder">Heteroptera</tp:taxon-name-part></tp:taxon-name>, <tp:taxon-name><tp:taxon-name-part taxon-name-part-type="family">Miridae</tp:taxon-name-part></tp:taxon-name>, <tp:taxon-name><tp:taxon-name-part taxon-name-part-type="subfamily">Orthotylinae</tp:taxon-name-part></tp:taxon-name>)</article-title><source>Zookeys</source><day>25</day><month>3</month><year>2015</year><volume>2015</volume><issue>490</issue><fpage>1</fpage><lpage>156</lpage><pub-id pub-id-type="doi">10.3897/zookeys.490.8880</pub-id></mixed-citation></tp:treatment-meta><tp:nomenclature><tp:taxon-name>
                            <tp:taxon-name-part taxon-name-part-type="genus">Pilophoropsita</tp:taxon-name-part>
                            <tp:taxon-name-part taxon-name-part-type="species">schaffneri</tp:taxon-name-part>
                            <object-id xmlns:xlink="http://www.w3.org/1999/xlink" content-type="zoobank" xlink:type="simple">http://zoobank.org/82663C74-2D39-4880-A517-FCCDBE3C7CE6</object-id>
                        </tp:taxon-name><tp:taxon-authority>Henry</tp:taxon-authority><tp:taxon-status xmlns:xlink="http://www.w3.org/1999/xlink" xlink:type="simple">sp. n.</tp:taxon-status><xref ref-type="fig" rid="F12">Fig. 86–88</xref><xref ref-type="fig" rid="F42">, 283–285</xref></tp:nomenclature><tp:treatment-sec sec-type="Diagnosis"><title>Diagnosis.</title><p>This species (Figs <xref ref-type="fig" rid="F12">86–88</xref>) can be recognized by the small size and characters given under the generic description, including the narrowed anterior lobe of the pronotum, scattered scale-like setae on the hemelytra, and the male genitalia (Figs <xref ref-type="fig" rid="F42">283–285</xref>).</p></tp:treatment-sec><tp:treatment-sec sec-type="Description"><title>Description.</title><p><italic>Male</italic> (n = 8; holotype measurements in parentheses): Length 2.66–2.99 mm (2.85 mm); width 0.94–1.05 mm (0.96 mm). <italic>Head</italic>: Width 0.75–0.77 mm (0.75 mm); interocular width 0.14–0.16 mm (0.14 mm). <italic>Labium</italic>: Length 0.90–1.02 mm (0.98 mm). <italic>Antenna</italic>: Segment I, length 0.20–0.21 mm (0.20 mm); II, 0.56–0.60 mm (0.57 mm); III, 0.31–0.35 mm (0. 35 mm); IV, 0.33–0.35 mm (0.33 mm). <italic>Pronotum</italic>: Length 0.59–0.62 mm (0.59 mm), basal width 0.90–0.96 mm (0.91 mm); anterior width 0.42–0.43 mm (0.43 mm).</p><!--PageBreak--><p><italic>Coloration</italic>: Overall coloration dark reddish brown. <italic>Head</italic>: Dark reddish brown. <italic>Labium</italic>: Brown, segment I more reddish brown. <italic>Antennae</italic>: Segment I pale brown, with a nearly U-shaped red mark arising from base; segments II–IV dark brown. <italic>Pronotum</italic>: Dark reddish brown. <italic>Scutellum</italic>: Dull reddish brown. <italic>Hemelytron</italic>: Dull yellowish brown on clavus and inner half of corium, shiny reddish brown on outer half of corium, embolium and cuneus; membrane smoky brown. <italic>Ventral surface</italic>: Shiny reddish brown; glaucous stridulatory patch on abdomen pale, with a bluish luster. <italic>Ostiolar evaporative area</italic>: Reddish, narrowly white along posterior margin. <italic>Legs</italic>: Fore coxa pale brown, tinged with red, middle and hind coxae pale or whitish; femora reddish brown, basal third of middle and hind femora pale; tibiae reddish brown, apical half of fore and middle tibiae pale; tarsi pale brown, claws darker brown.</p><p><italic>Structure, texture, and vestiture</italic>: <italic>Head</italic>: Shiny, impunctate, frons weakly rugose. <italic>Labium</italic>: Extending to bases of middle coxae. <italic>Pronotum</italic>: Shiny; posterior lobe finely punctate; anterior lobe weakly transversely rugose. <italic>Scutellum</italic>: Thickly covered with silvery scale-like setae on basal half and with 6 or more long, erect, pale, simple setae. <italic>Hemelytron</italic>: Uniformly clothed with silvery scale-like setae on clavus, corium, embolium, and paracuneus, intermixed with long, erect, pale brown, simple setae on clavus and corium.</p><p><italic>Male genitalia</italic>: Left paramere (Fig. <xref ref-type="fig" rid="F42">283</xref>) with an elongate beak-like apical process and a short, apically grooved or cupped middle process. Right paramere (Fig. <xref ref-type="fig" rid="F42">285</xref>) with an elongate main stem and straight lateral arm curving upward at apex. Phallotheca (Fig. <xref ref-type="fig" rid="F42">284</xref>) elongate, with a long, slender, recurved, apical process.</p><p><italic>Female</italic> (n = 10): Length 2.56–2.88 mm, width 0.96–1.09 mm. <italic>Head</italic>: Width 0.66–0.73 mm, interocular width 0.26–0.27 mm. <italic>Labium</italic>: 0.94–0.98 mm. <italic>Antenna</italic>: Segment I, length 0.20–0.21 mm; II, 0.51–0.56 mm; III, 0.33–0.34 mm; IV, 0.33–0.34 mm. <italic>Pronotum</italic>: Length 0.57–0.65 mm, basal width 0.86–0.94 mm, anterior width 0.43–0.46 mm. Similar to male in coloration and vestiture.</p></tp:treatment-sec><tp:treatment-sec sec-type="Etymology"><title>Etymology.</title><p>This new species is named after Dr. Joseph C. Schaffner (TAMU), who along with the late Dr. José C. M. Carvalho, first recognized it as probably representing a new genus.</p></tp:treatment-sec><tp:treatment-sec sec-type="Distribution"><title>Distribution.</title><p>Described from Costa Rica and the Mexican states of Jalisco, Nayarit, and Oaxaca.</p></tp:treatment-sec><tp:treatment-sec sec-type="Host"><title>Host.</title><p><italic><tp:taxon-name><tp:taxon-name-part taxon-name-part-type="genus">Acacia</tp:taxon-name-part> <tp:taxon-name-part taxon-name-part-type="species">cochliacantha</tp:taxon-name-part></tp:taxon-name></italic> Humb. &amp; Bonpl. ex. Willd. [<tp:taxon-name><tp:taxon-name-part taxon-name-part-type="family">Fabaceae</tp:taxon-name-part></tp:taxon-name>].</p></tp:treatment-sec><tp:treatment-sec sec-type="Type material"><title>Type material.</title><p>Holotype ♂: <bold>MEXICO:</bold> <bold>Oaxaca:</bold> Puerto Escondido, 15 Jul 1985, Jones, Schaffner, <!--PageBreak--><italic><tp:taxon-name><tp:taxon-name-part taxon-name-part-type="genus">Acacia</tp:taxon-name-part> <tp:taxon-name-part taxon-name-part-type="species">cochliacantha</tp:taxon-name-part></tp:taxon-name></italic> (<tp:taxon-name><tp:taxon-name-part taxon-name-part-type="family">Fabaceae</tp:taxon-name-part></tp:taxon-name>) (00285726) (TAMU). Paratypes: <bold>COSTA RICA:</bold> <bold>Guanacaste:</bold> 14 km S of Canas, <named-content xmlns:xlink="http://www.w3.org/1999/xlink" content-type="dwc:verbatimCoordinates" xlink:type="simple">10.318EN, 85.045EW</named-content>, 16 Mar 1991–23 Mar 1991, F. D. Parker, 1♀ (00286351) (USU). <bold>MEXICO:</bold> <bold>Jalisco:</bold> Estacion de Biologia, Chamela, <named-content xmlns:xlink="http://www.w3.org/1999/xlink" content-type="dwc:verbatimCoordinates" xlink:type="simple">19.5333EN, 105.0666EW</named-content>, 16 Apr 1992, A. Gomez &amp; A. Rodriguez, 1♂ (00286323), 1♀ (00286326) (UNAM). Puerto Vallarta, <named-content xmlns:xlink="http://www.w3.org/1999/xlink" content-type="dwc:verbatimCoordinates" xlink:type="simple">20.62201EN, 105.22845EW</named-content>, 07 Dec 1986, G. E. Bohart, 1♀ (00286350) (USU). <bold>Nayarit:</bold> Lake Station Maria del Oro, 20 mi. E., 14 mi. N. Tepic, 28 Dec 1971, R.R. and M.E. Murray, 1♀ (00286344) (TAMU). <bold>Oaxaca:</bold> 3.3 mi. E. Rio Hondo, 05 Aug 1980, Schaffner, Weaver, Friedlander, 2♂♂ (00286364, 00286365), 1♀ (00286366) (TAMU), 2♀♀ (00285736, 00285737) (USNM). Puerto Escondido, 15 Jul 1985, Jones, Schaffner, <italic><tp:taxon-name><tp:taxon-name-part taxon-name-part-type="genus">Acacia</tp:taxon-name-part> <tp:taxon-name-part taxon-name-part-type="species">cochliacantha</tp:taxon-name-part></tp:taxon-name></italic> (<tp:taxon-name><tp:taxon-name-part taxon-name-part-type="family">Fabaceae</tp:taxon-name-part></tp:taxon-name>), 2♂♂ (00285727, 00285728), 7♀♀ (00285729-00285735) (USNM); 15 Jul 1985, J. B. Woolley and G. Zolnerowich, 1♂ (00286345), 3♀♀ (00286367-00286369) <italic><tp:taxon-name><tp:taxon-name-part taxon-name-part-type="genus">Acacia</tp:taxon-name-part> <tp:taxon-name-part taxon-name-part-type="species">cochliacantha</tp:taxon-name-part></tp:taxon-name></italic> (<tp:taxon-name><tp:taxon-name-part taxon-name-part-type="family">Fabaceae</tp:taxon-name-part></tp:taxon-name>), 1 (?sex) (00286307), 15♀♀ (00286308-00286322) (TAMU); 11 Jul 1987–12 Jul 1987, Kovarik and Schaffner, 2♀♀ (00286362, 00286363) (TAMU).</p></tp:treatment-sec><tp:treatment-sec sec-type="Other specimen examined"><title>Other specimen examined.</title><p><bold>MEXICO:</bold> <bold>Quintana Roo:</bold> San Isidro, Puerto Morelos, 09 Aug 1982, M. Garcia, 1♀ (00286329) (UNAM).</p></tp:treatment-sec><tp:treatment-sec><!--Section generated to contain objects referenced in tp:taxon-treatment.--><fig id="F12" position="float" orientation="portrait"><label>Figures 84–94.</label><caption><p><italic><tp:taxon-name><tp:taxon-name-part taxon-name-part-type="genus">Pilophoropsis</tp:taxon-name-part></tp:taxon-name></italic>, <italic><tp:taxon-name><tp:taxon-name-part taxon-name-part-type="genus">Pilophoropsita</tp:taxon-name-part></tp:taxon-name></italic>, <italic><tp:taxon-name><tp:taxon-name-part taxon-name-part-type="genus">Renodaeus</tp:taxon-name-part></tp:taxon-name></italic>, and <italic><tp:taxon-name><tp:taxon-name-part taxon-name-part-type="genus">Marinonicoris</tp:taxon-name-part></tp:taxon-name></italic> spp., dorsal aspects, except as noted <bold>84–85:</bold> <bold>84</bold> <italic><tp:taxon-name><tp:taxon-name-part taxon-name-part-type="genus">Pilophoropsis</tp:taxon-name-part> <tp:taxon-name-part taxon-name-part-type="species">texana</tp:taxon-name-part></tp:taxon-name></italic>, ♂ <bold>85</bold> <italic><tp:taxon-name><tp:taxon-name-part taxon-name-part-type="genus">Pilophoropsis</tp:taxon-name-part> <tp:taxon-name-part taxon-name-part-type="species">texana</tp:taxon-name-part></tp:taxon-name></italic>, <bold>86–88:</bold> <bold>86</bold> <italic><tp:taxon-name><tp:taxon-name-part taxon-name-part-type="genus">Pilophoropsita</tp:taxon-name-part> <tp:taxon-name-part taxon-name-part-type="species">schaffneri</tp:taxon-name-part></tp:taxon-name></italic>, ♂ <bold>87</bold> <italic><tp:taxon-name><tp:taxon-name-part taxon-name-part-type="genus">Pilophoropsidea</tp:taxon-name-part> <tp:taxon-name-part taxon-name-part-type="species">schaffneri</tp:taxon-name-part></tp:taxon-name></italic>, ♂ (lateral aspect) <bold>88</bold> <italic><tp:taxon-name><tp:taxon-name-part taxon-name-part-type="genus">Pilophoropsidea</tp:taxon-name-part> <tp:taxon-name-part taxon-name-part-type="species">schaffneri</tp:taxon-name-part></tp:taxon-name></italic>, ♀ <bold>89–92:</bold> <italic><tp:taxon-name><tp:taxon-name-part taxon-name-part-type="genus">Renodaeus</tp:taxon-name-part></tp:taxon-name></italic> spp. <bold>89</bold> <italic><tp:taxon-name><tp:taxon-name-part taxon-name-part-type="genus">Renodaeus</tp:taxon-name-part> <tp:taxon-name-part taxon-name-part-type="species">ficarius</tp:taxon-name-part></tp:taxon-name></italic> ♀ <bold>90</bold> <italic><tp:taxon-name><tp:taxon-name-part taxon-name-part-type="genus">Renodaeus</tp:taxon-name-part> <tp:taxon-name-part taxon-name-part-type="species">mimeticus</tp:taxon-name-part></tp:taxon-name></italic>, ♂ <bold>91</bold> <italic><tp:taxon-name><tp:taxon-name-part taxon-name-part-type="genus">Renodaeus</tp:taxon-name-part> <tp:taxon-name-part taxon-name-part-type="species">mimeticus</tp:taxon-name-part></tp:taxon-name></italic>, ♂ (lateral aspect) <bold>92</bold> <italic><tp:taxon-name><tp:taxon-name-part taxon-name-part-type="genus">Renodaeus</tp:taxon-name-part> <tp:taxon-name-part taxon-name-part-type="species">mimeticus</tp:taxon-name-part></tp:taxon-name></italic> <bold>93–94:</bold> <bold>93</bold> <italic><tp:taxon-name><tp:taxon-name-part taxon-name-part-type="genus">Marinonicoris</tp:taxon-name-part> <tp:taxon-name-part taxon-name-part-type="species">myrmecoides</tp:taxon-name-part></tp:taxon-name></italic>, ♂ <bold>94</bold> <italic><tp:taxon-name><tp:taxon-name-part taxon-name-part-type="genus">Marinonicoris</tp:taxon-name-part> <tp:taxon-name-part taxon-name-part-type="species">myrmecoides</tp:taxon-name-part></tp:taxon-name></italic>, ♀.</p></caption><graphic xmlns:xlink="http://www.w3.org/1999/xlink" xlink:href="zookeys-490-001-g012.jpg" position="float" orientation="portrait" xlink:type="simple" id="oo_40635.jpg"/></fig><fig id="F42" position="float" orientation="portrait"><label>Figures 280–285.</label><caption><p>Male genitalia of <italic><tp:taxon-name><tp:taxon-name-part taxon-name-part-type="genus">Marinonicoris</tp:taxon-name-part></tp:taxon-name></italic> and <italic><tp:taxon-name><tp:taxon-name-part taxon-name-part-type="genus">Pilophoropsita</tp:taxon-name-part></tp:taxon-name></italic> spp. <bold>280–282:</bold> <italic><tp:taxon-name><tp:taxon-name-part taxon-name-part-type="genus">Marinonicoris</tp:taxon-name-part> <tp:taxon-name-part taxon-name-part-type="species">myrmecoides</tp:taxon-name-part></tp:taxon-name></italic> <bold>280</bold> left paramere, caudal aspect <bold>281</bold> phallotheca and endosoma <bold>282</bold> right paramere, caudal aspect <bold>283–285:</bold> <italic><tp:taxon-name><tp:taxon-name-part taxon-name-part-type="genus">Pilophoropsidea</tp:taxon-name-part> <tp:taxon-name-part taxon-name-part-type="species">schaffneri</tp:taxon-name-part></tp:taxon-name></italic> <bold>283</bold> left paramere, caudal aspect <bold>284</bold> endosoma and phallotheca <bold>285</bold> right paramere, caudal aspect.</p></caption><graphic xmlns:xlink="http://www.w3.org/1999/xlink" xlink:href="zookeys-490-001-g042.jpg" position="float" orientation="portrait" xlink:type="simple" id="oo_40665.jpg"/></fig></tp:treatment-sec></tp:taxon-treatment>
