# Supplementary material for: Revision of the Ceratocapsine Renodaeus group: Marinonicoris, Pilophoropsis, Renodaeus, and Zanchisme, with descriptions of four new genera (Heteroptera, Miridae, Orthotylinae)
Source: Zookeys. 2015 Mar 25;(490):1–156. doi: 10.3897/zookeys.490.8880 (PMC4389182; doi:10.3897/zookeys.490.8880)
Supplement: XML Treatment for Renodaeus [file zookeys.490.8880-treatment46.xml]

<!DOCTYPE tp:taxon-treatment
  PUBLIC "-//TaxonX//DTD Taxonomic Treatment Publishing DTD v0 20100105//EN" "tax-treatment-NSO.dtd">
<tp:taxon-treatment xmlns:tp="http://www.plazi.org/taxpub"><tp:treatment-meta><kwd-group><label>Taxon classification</label><kwd><named-content content-type="kingdom">Animalia</named-content></kwd><kwd><named-content content-type="order">Hemiptera</named-content></kwd><kwd><named-content content-type="family">Miridae</named-content></kwd></kwd-group><mixed-citation publication-type="journal"><person-group><name><surname>Henry</surname><given-names>Thomas J.</given-names></name></person-group><article-title>Revision of the Ceratocapsine <italic><tp:taxon-name><tp:taxon-name-part taxon-name-part-type="genus">Renodaeus</tp:taxon-name-part></tp:taxon-name></italic> group: <italic><tp:taxon-name><tp:taxon-name-part taxon-name-part-type="genus">Marinonicoris</tp:taxon-name-part></tp:taxon-name></italic>, <italic><tp:taxon-name><tp:taxon-name-part taxon-name-part-type="genus">Pilophoropsis</tp:taxon-name-part></tp:taxon-name></italic>, <italic><tp:taxon-name><tp:taxon-name-part taxon-name-part-type="genus">Renodaeus</tp:taxon-name-part></tp:taxon-name></italic>, and <italic><tp:taxon-name><tp:taxon-name-part taxon-name-part-type="genus">Zanchisme</tp:taxon-name-part></tp:taxon-name></italic>, with descriptions of four new genera (<tp:taxon-name><tp:taxon-name-part taxon-name-part-type="suborder">Heteroptera</tp:taxon-name-part></tp:taxon-name>, <tp:taxon-name><tp:taxon-name-part taxon-name-part-type="family">Miridae</tp:taxon-name-part></tp:taxon-name>, <tp:taxon-name><tp:taxon-name-part taxon-name-part-type="subfamily">Orthotylinae</tp:taxon-name-part></tp:taxon-name>)</article-title><source>Zookeys</source><day>25</day><month>3</month><year>2015</year><volume>2015</volume><issue>490</issue><fpage>1</fpage><lpage>156</lpage><pub-id pub-id-type="doi">10.3897/zookeys.490.8880</pub-id></mixed-citation></tp:treatment-meta><tp:nomenclature><tp:taxon-name>
                            <tp:taxon-name-part taxon-name-part-type="genus">Renodaeus</tp:taxon-name-part>
                        </tp:taxon-name><tp:taxon-authority>Distant</tp:taxon-authority><tp:nomenclature-citation-list><tp:nomenclature-citation><tp:taxon-name><tp:taxon-name-part taxon-name-part-type="genus">Renodaeus</tp:taxon-name-part></tp:taxon-name><comment> Distant, 1893: 461 (orig. descrip.); <xref ref-type="bibr" rid="B40">Knight 1926</xref>: 57 (notes, diag., n. tribe); <xref ref-type="bibr" rid="B7">Carvalho 1952</xref>: 83 (list); 1955: 80 (key); <xref ref-type="bibr" rid="B10">1958</xref>: 150 (cat.); <xref ref-type="bibr" rid="B57">Schuh 1974</xref>: 285 (note, moved to <tp:taxon-name><tp:taxon-name-part taxon-name-part-type="tribe">Orthotylini</tp:taxon-name-part></tp:taxon-name>); <xref ref-type="bibr" rid="B33">Henry and Wheeler 1988</xref>: 445 (cat.); <xref ref-type="bibr" rid="B58">Schuh 1995</xref>: 190 (cat.). Type species: <italic><tp:taxon-name><tp:taxon-name-part taxon-name-part-type="genus">Renodaeus</tp:taxon-name-part> <tp:taxon-name-part taxon-name-part-type="species">ficarius</tp:taxon-name-part></tp:taxon-name></italic> Distant. Monotypic.</comment></tp:nomenclature-citation></tp:nomenclature-citation-list></tp:nomenclature><tp:treatment-sec sec-type="Diagnosis"><title>Diagnosis.</title><p>This genus is recognized by the constricted, punctate hemelytron with patches of golden scale-like setae and bands of silvery scale-like setae on the clavus and corium, the punctate pronotum (at least on posterior half), the heavily punctate clavus and basal half of corium, the finely punctate cuneus, and the row of file-like, tiny black spicules (stridulitrum) along the edge of the costal margin in males and females.</p></tp:treatment-sec><tp:treatment-sec sec-type="Description"><title>Description.</title><p>Length 2.60–3.30 mm. Myrmecomorphic. Males and females macropterous. Head declivent, subtriangular in dorsal aspect, ventrally flattened in lateral aspect, basal margin truncate, vertex with a distinct smooth carina, basal margin of eyes level with base of vertex, frons granulate or punctate, clypeus not or hardly visible in dorsal aspect; eyes moderately large, combined widths occupying about half dorsal width of head in males, about two thirds in females, oblong oval in lateral aspect; segment I of labium extending beyond gular sulcus by about half its length, visible below buccula in lateral aspect, extending to middle coxae or beyond. Antenna generally slender, segment I shortest, II longest, slender basally, gradually enlarging to apex which is sometimes clavate, apex subequal to diameter of segments III and IV; III and IV fusiform. Pronotum strongly convex, with a narrow but distinct collar, middle of disc higher than level of head in lateral aspect; in males trapeziform, lateral margins sulcate, humeral angles flared and depressed adjacent to posterior angles, basal margin rounded; in females subquadrate, lateral margins nearly straight, humeral angles weakly flared; scutellum equilateral, base covered by posterior margin of pronotum. <!--PageBreak--><italic>Hemelytron</italic>: polished, constricted at middle of corium, widest across level of cuneus; corium and clavus with predominately golden, scale-like setae, sometimes with silvery and black scale-like setae, intermixed with long, erect, pale or black, bristle-like setae on clavus, corium, and along inner margin of cuneus; deeply punctured on clavus and middle area of corium, with very fine, scattered punctures on cuneus; costal edge in both sexes with a row of tiny black spicules, possibly serving as a stridulatory file (stridulitrum); membrane entire. Ventral surface shiny; ostiolar area pale to whitish, with a raised knob at end of scent channel; glue obscuring base of abdomen (i.e., cannot determine presence of dull or glaucous patch). Legs unmodified, except hind femur in female sometimes thickened on apical half and narrowed at apex; hind tibiae roughened and armed with two rows of tiny spicules, possibly serving as the plectrum during stridulation. Male aperture large, unarmed, genitalia as illustrated (Figs <xref ref-type="fig" rid="F43">286–291</xref>).</p></tp:treatment-sec><tp:treatment-sec sec-type="Discussion"><title>Discussion.</title><p>As previously noted by <xref ref-type="bibr" rid="B40">Knight (1926)</xref>, this genus was originally described by <xref ref-type="bibr" rid="B22">Distant (1893)</xref> as an aberrant pyrrhocorid. <xref ref-type="bibr" rid="B40">Knight’s (1926)</xref> description of <italic><tp:taxon-name><tp:taxon-name-part taxon-name-part-type="genus">Renodaeus</tp:taxon-name-part></tp:taxon-name></italic> as having <italic><tp:taxon-name><tp:taxon-name-part taxon-name-part-type="genus">Ceratocapsus</tp:taxon-name-part></tp:taxon-name></italic>-like antennae and a head and pronotum like those of <italic><tp:taxon-name><tp:taxon-name-part taxon-name-part-type="genus">Pilophorus</tp:taxon-name-part></tp:taxon-name></italic>, convinced him that it did not belong in either <tp:taxon-name><tp:taxon-name-part taxon-name-part-type="tribe">Ceratocapsini</tp:taxon-name-part></tp:taxon-name> or <tp:taxon-name><tp:taxon-name-part taxon-name-part-type="tribe">Pilophorini</tp:taxon-name-part></tp:taxon-name>; thus, he established the new tribe <tp:taxon-name><tp:taxon-name-part taxon-name-part-type="tribe">Renodaeini</tp:taxon-name-part></tp:taxon-name>. <xref ref-type="bibr" rid="B7">Carvalho (1952</xref>, 1955, <xref ref-type="bibr" rid="B10">1958</xref>), however, treated Knight’s tribe as a synonym of <tp:taxon-name><tp:taxon-name-part taxon-name-part-type="tribe">Pilophorini</tp:taxon-name-part></tp:taxon-name> and <xref ref-type="bibr" rid="B58">Schuh (1995)</xref> listed it in synonymy under <tp:taxon-name><tp:taxon-name-part taxon-name-part-type="tribe">Orthotylini</tp:taxon-name-part></tp:taxon-name>, along with <tp:taxon-name><tp:taxon-name-part taxon-name-part-type="tribe">Ceratocapsini</tp:taxon-name-part></tp:taxon-name>. It is now clear that <italic><tp:taxon-name><tp:taxon-name-part taxon-name-part-type="genus">Renodaeus</tp:taxon-name-part></tp:taxon-name></italic> belongs in <tp:taxon-name><tp:taxon-name-part taxon-name-part-type="tribe">Ceratocapsini</tp:taxon-name-part></tp:taxon-name> based on the male genitalia.</p><p><italic><tp:taxon-name><tp:taxon-name-part taxon-name-part-type="genus">Renodaeus</tp:taxon-name-part></tp:taxon-name></italic> is similar to <italic><tp:taxon-name><tp:taxon-name-part taxon-name-part-type="genus">Marinonicoris</tp:taxon-name-part></tp:taxon-name></italic> in overall appearance, including the golden patches and silvery bands of scale-like setae on the hemelytra. It differs, however, in having erect, bristle-like setae on the hemelytra, a row of file-like spicules on the costal margin, and considerably different male genitalia. The left paramere (Figs <xref ref-type="fig" rid="F43">286</xref>, <xref ref-type="fig" rid="F43">289</xref>) in species of <italic><tp:taxon-name><tp:taxon-name-part taxon-name-part-type="genus">Renodaeus</tp:taxon-name-part></tp:taxon-name></italic> is C-shaped, sometimes with a process arising from the middle, the right paramere (Figs <xref ref-type="fig" rid="F43">288</xref>, <xref ref-type="fig" rid="F43">291</xref>) is broad with two diverging lobes, and the phallotheca (Figs <xref ref-type="fig" rid="F43">287</xref>, <xref ref-type="fig" rid="F43">290</xref>) is relatively simple with the apex blunt or moderately pointed, whereas in <italic><tp:taxon-name><tp:taxon-name-part taxon-name-part-type="genus">Marinonicoris</tp:taxon-name-part> <tp:taxon-name-part taxon-name-part-type="species">myrmecoides</tp:taxon-name-part></tp:taxon-name></italic>, the left paramere (Fig. <xref ref-type="fig" rid="F42">280</xref>) is slender with an apical beak-like apex and a slender, apically rounded process at the middle, the right paramere (Fig. <xref ref-type="fig" rid="F42">282</xref>) is stout and elongate, with a slender, apically bifid arm basally, and the phallotheca (Fig. <xref ref-type="fig" rid="F42">281</xref>) is broad with three, apical, comb-like processes.</p><p>The lack of males precludes positive identification of <italic><tp:taxon-name><tp:taxon-name-part taxon-name-part-type="genus">Renodaeus</tp:taxon-name-part> <tp:taxon-name-part taxon-name-part-type="species">ficarius</tp:taxon-name-part></tp:taxon-name></italic>. Based on the examination of the lectototype and paralectotype females, <italic><tp:taxon-name><tp:taxon-name-part taxon-name-part-type="genus">Renodaeus</tp:taxon-name-part> <tp:taxon-name-part taxon-name-part-type="species">ficarius</tp:taxon-name-part></tp:taxon-name></italic> has a more extensive covering of scale-like setae on the hemelytra, as noted in the key.</p></tp:treatment-sec><tp:treatment-sec sec-type="Key to the species of Renodaeus"><title>Key to the species of <italic><tp:taxon-name><tp:taxon-name-part taxon-name-part-type="genus">Renodaeus</tp:taxon-name-part></tp:taxon-name></italic></title><table-wrap content-type="key" position="anchor" orientation="portrait"><table rules="all"><tbody><tr><td rowspan="1" colspan="1">1</td><td rowspan="1" colspan="1">Clavus and corium entirely covered with golden, scale-like setae; Guatemala</td><td rowspan="1" colspan="1"><bold><italic><tp:taxon-name><tp:taxon-name-part taxon-name-part-type="species">ficarius</tp:taxon-name-part></tp:taxon-name></italic> Distant</bold></td></tr><tr><td rowspan="1" colspan="1">–</td><td rowspan="1" colspan="1">Only basal half of corium and clavus with golden, scale-like setae</td><td rowspan="1" colspan="1"><bold>2</bold></td></tr><tr><td rowspan="1" colspan="1">2</td><td rowspan="1" colspan="1">Left paramere (Fig. <xref ref-type="fig" rid="F43">289</xref>) with apex of right arm curved downward; right paramere (Fig. <xref ref-type="fig" rid="F43">291</xref>) with three distinct processes; Ecuador</td><td rowspan="1" colspan="1"><bold><italic><tp:taxon-name><tp:taxon-name-part taxon-name-part-type="species">mimeticus</tp:taxon-name-part></tp:taxon-name></italic> sp. n.</bold></td></tr><tr><td rowspan="1" colspan="1">–</td><td rowspan="1" colspan="1">Left paramere (Fig. <xref ref-type="fig" rid="F43">286</xref>) with apex of right arm straight; right paramere (Fig. <xref ref-type="fig" rid="F43">288</xref>) C-shaped; British Guiana, Trinidad</td><td rowspan="1" colspan="1"><bold><italic><tp:taxon-name><tp:taxon-name-part taxon-name-part-type="species">gibbicollis</tp:taxon-name-part></tp:taxon-name></italic> Carvalho &amp; Becker</bold></td></tr><!--PageBreak--></tbody></table></table-wrap></tp:treatment-sec><tp:treatment-sec><!--Section generated to contain objects referenced in tp:taxon-treatment.--><fig id="F43" position="float" orientation="portrait"><label>Figures 286–291.</label><caption><p>Male genitalia of <italic><tp:taxon-name><tp:taxon-name-part taxon-name-part-type="genus">Renodaeus</tp:taxon-name-part></tp:taxon-name></italic> spp. <bold>286–288:</bold> <italic><tp:taxon-name><tp:taxon-name-part taxon-name-part-type="genus">Renodaeus</tp:taxon-name-part> <tp:taxon-name-part taxon-name-part-type="species">gibbicollis</tp:taxon-name-part></tp:taxon-name></italic> (redrawn after <xref ref-type="bibr" rid="B13">Carvalho and Becker 1959</xref>) <bold>286</bold> left paramere, caudal aspect <bold>287</bold> phallotheca and endosoma <bold>288</bold> right paramere, caudal aspect <bold>289–291:</bold> <italic><tp:taxon-name><tp:taxon-name-part taxon-name-part-type="genus">Renodaeus</tp:taxon-name-part> <tp:taxon-name-part taxon-name-part-type="species">mimeticus</tp:taxon-name-part></tp:taxon-name></italic> <bold>289</bold> left paramere, caudal aspect <bold>290</bold> endosoma and phallotheca <bold>291</bold> right paramere, caudal aspect.</p></caption><graphic xmlns:xlink="http://www.w3.org/1999/xlink" xlink:href="zookeys-490-001-g043.jpg" position="float" orientation="portrait" xlink:type="simple" id="oo_40666.jpg"/></fig><fig id="F42" position="float" orientation="portrait"><label>Figures 280–285.</label><caption><p>Male genitalia of <italic><tp:taxon-name><tp:taxon-name-part taxon-name-part-type="genus">Marinonicoris</tp:taxon-name-part></tp:taxon-name></italic> and <italic><tp:taxon-name><tp:taxon-name-part taxon-name-part-type="genus">Pilophoropsita</tp:taxon-name-part></tp:taxon-name></italic> spp. <bold>280–282:</bold> <italic><tp:taxon-name><tp:taxon-name-part taxon-name-part-type="genus">Marinonicoris</tp:taxon-name-part> <tp:taxon-name-part taxon-name-part-type="species">myrmecoides</tp:taxon-name-part></tp:taxon-name></italic> <bold>280</bold> left paramere, caudal aspect <bold>281</bold> phallotheca and endosoma <bold>282</bold> right paramere, caudal aspect <bold>283–285:</bold> <italic><tp:taxon-name><tp:taxon-name-part taxon-name-part-type="genus">Pilophoropsidea</tp:taxon-name-part> <tp:taxon-name-part taxon-name-part-type="species">schaffneri</tp:taxon-name-part></tp:taxon-name></italic> <bold>283</bold> left paramere, caudal aspect <bold>284</bold> endosoma and phallotheca <bold>285</bold> right paramere, caudal aspect.</p></caption><graphic xmlns:xlink="http://www.w3.org/1999/xlink" xlink:href="zookeys-490-001-g042.jpg" position="float" orientation="portrait" xlink:type="simple" id="oo_40665.jpg"/></fig></tp:treatment-sec><ref-list><ref id="B40"><mixed-citation xmlns:xlink="http://www.w3.org/1999/xlink" xlink:type="simple"><person-group><name name-style="western"><surname>Knight</surname><given-names>HH</given-names></name></person-group> (<year>1926</year>) <article-title>Description of a new <italic><tp:taxon-name><tp:taxon-name-part taxon-name-part-type="genus">Renodaeus</tp:taxon-name-part></tp:taxon-name></italic> from Texas (<tp:taxon-name><tp:taxon-name-part taxon-name-part-type="order">Hemiptera</tp:taxon-name-part></tp:taxon-name>, <tp:taxon-name><tp:taxon-name-part taxon-name-part-type="family">Miridae</tp:taxon-name-part></tp:taxon-name>).</article-title><source>Bulletin of the Brooklyn Entomological Society</source><volume>21</volume>: <fpage>56</fpage>–<lpage>57</lpage>.</mixed-citation></ref><ref id="B7"><mixed-citation xmlns:xlink="http://www.w3.org/1999/xlink" xlink:type="simple"><person-group><name name-style="western"><surname>Carvalho</surname><given-names>JCM</given-names></name></person-group> (<year>1952</year>) <article-title>On the major classification of the <tp:taxon-name><tp:taxon-name-part taxon-name-part-type="family">Miridae</tp:taxon-name-part></tp:taxon-name> (<tp:taxon-name><tp:taxon-name-part taxon-name-part-type="order">Hemiptera</tp:taxon-name-part></tp:taxon-name>). (with keys to subfamilies and tribes and a catalogue of the world genera).</article-title><source>Anais da Academia Brasileira de Ciências</source><volume>24</volume>: <fpage>31</fpage>–<lpage>110</lpage>.</mixed-citation></ref><ref id="B10"><mixed-citation xmlns:xlink="http://www.w3.org/1999/xlink" xlink:type="simple"><person-group><name name-style="western"><surname>Carvalho</surname><given-names>JCM</given-names></name></person-group> (<year>1958</year>) <article-title>Catalogue of the <tp:taxon-name><tp:taxon-name-part taxon-name-part-type="family">Miridae</tp:taxon-name-part></tp:taxon-name> of the World. Arquivos Museu Nacional, Rio de Janeiro. Part III.</article-title><source><tp:taxon-name><tp:taxon-name-part taxon-name-part-type="subfamily">Orthotylinae</tp:taxon-name-part></tp:taxon-name></source><volume>47</volume>: <fpage>1</fpage>–<lpage>161</lpage>.</mixed-citation></ref><ref id="B57"><mixed-citation xmlns:xlink="http://www.w3.org/1999/xlink" xlink:type="simple"><person-group><name name-style="western"><surname>Schuh</surname><given-names>RT</given-names></name></person-group> (<year>1974</year>) <article-title>The <tp:taxon-name><tp:taxon-name-part taxon-name-part-type="subfamily">Orthotylinae</tp:taxon-name-part></tp:taxon-name> and <tp:taxon-name><tp:taxon-name-part taxon-name-part-type="subfamily">Phylinae</tp:taxon-name-part></tp:taxon-name> (<tp:taxon-name><tp:taxon-name-part taxon-name-part-type="order">Hemiptera</tp:taxon-name-part></tp:taxon-name>: <tp:taxon-name><tp:taxon-name-part taxon-name-part-type="family">Miridae</tp:taxon-name-part></tp:taxon-name>) of South Africa with a phylogenetic analysis of the ant-mimetic tribes of the two subfamilies for the world.</article-title><source>Entomologica Americana</source><volume>47</volume>: <fpage>1</fpage>–<lpage>332</lpage>.</mixed-citation></ref><ref id="B33"><mixed-citation xmlns:xlink="http://www.w3.org/1999/xlink" xlink:type="simple"><person-group><name name-style="western"><surname>Henry</surname><given-names>TJ</given-names></name><name name-style="western"><surname>Wheeler</surname><given-names>AG Jr</given-names></name></person-group> (<year>1988</year>) <article-title>Family <tp:taxon-name><tp:taxon-name-part taxon-name-part-type="family">Miridae</tp:taxon-name-part></tp:taxon-name> Hahn, 1833.</article-title> In: <person-group><name name-style="western"><surname>Henry</surname><given-names>TJ</given-names></name><name name-style="western"><surname>Froeschner</surname><given-names>RC</given-names></name></person-group> (<role>Eds</role>) <source>Catalog of the <tp:taxon-name><tp:taxon-name-part taxon-name-part-type="suborder">Heteroptera</tp:taxon-name-part></tp:taxon-name>, or True Bugs, of Canada and the Continental United States</source>. <publisher-name>Brill EJ</publisher-name>, <publisher-loc>Leiden and New York</publisher-loc>, <fpage>251</fpage>–<lpage>507</lpage>.</mixed-citation></ref><ref id="B58"><mixed-citation xmlns:xlink="http://www.w3.org/1999/xlink" xlink:type="simple"><person-group><name name-style="western"><surname>Schuh</surname><given-names>RT</given-names></name></person-group> (<year>1995</year>) <source>Plant Bugs of the World (<tp:taxon-name><tp:taxon-name-part taxon-name-part-type="class">Insecta</tp:taxon-name-part></tp:taxon-name>: <tp:taxon-name><tp:taxon-name-part taxon-name-part-type="suborder">Heteroptera</tp:taxon-name-part></tp:taxon-name>: <tp:taxon-name><tp:taxon-name-part taxon-name-part-type="family">Miridae</tp:taxon-name-part></tp:taxon-name>). Systematic catalog, distributions, host list, and bibliography.</source><publisher-name>New York Entomological Society</publisher-name>, <publisher-loc>New York</publisher-loc>, <size units="page">1329 pp</size>.</mixed-citation></ref><ref id="B13"><mixed-citation xmlns:xlink="http://www.w3.org/1999/xlink" xlink:type="simple"><person-group><name name-style="western"><surname>Carvalho</surname><given-names>JCM</given-names></name><name name-style="western"><surname>Becker</surname><given-names>J</given-names></name></person-group> (<year>1959</year>) <article-title>Neotropical <tp:taxon-name><tp:taxon-name-part taxon-name-part-type="family">Miridae</tp:taxon-name-part></tp:taxon-name> LXXXV: New species of <tp:taxon-name><tp:taxon-name-part taxon-name-part-type="subfamily">Orthotylinae</tp:taxon-name-part></tp:taxon-name> in the collection of the United States National Museum (<tp:taxon-name><tp:taxon-name-part taxon-name-part-type="order">Hemiptera</tp:taxon-name-part></tp:taxon-name>, <tp:taxon-name><tp:taxon-name-part taxon-name-part-type="suborder">Heteroptera</tp:taxon-name-part></tp:taxon-name>).</article-title><source>Anais da Academia Brasileira de Ciências</source><volume>31</volume>: <fpage>113</fpage>–<lpage>117</lpage>.</mixed-citation></ref><ref id="B22"><mixed-citation xmlns:xlink="http://www.w3.org/1999/xlink" xlink:type="simple"><person-group><name name-style="western"><surname>Distant</surname><given-names>WL</given-names></name></person-group> (<year>1880–1893</year>) <article-title><tp:taxon-name><tp:taxon-name-part taxon-name-part-type="class">Insecta</tp:taxon-name-part></tp:taxon-name>. <tp:taxon-name><tp:taxon-name-part taxon-name-part-type="above-genus">Rhynchota</tp:taxon-name-part></tp:taxon-name>. <tp:taxon-name><tp:taxon-name-part taxon-name-part-type="order">Hemiptera</tp:taxon-name-part></tp:taxon-name>-<tp:taxon-name><tp:taxon-name-part taxon-name-part-type="suborder">Heteroptera</tp:taxon-name-part></tp:taxon-name>. Vol. I.</article-title> In: <person-group><name name-style="western"><surname>Goodman</surname></name><name name-style="western"><surname>Salvin</surname></name></person-group> (<role>Eds</role>) <source>Biologia Centrali-Americana</source>. <publisher-loc>London</publisher-loc>, <size units="page">x + 462 pp</size>., 39 pls. [<year>1880</year>: <fpage>1</fpage>–<lpage>88</lpage>; <year>1881</year>: <fpage>89</fpage>–<lpage>168</lpage>; <year>1882</year>: <fpage>169</fpage>–<lpage>224</lpage>; <year>1883</year>: <fpage>225</fpage>–<lpage>264</lpage>; <year>1884</year>: <fpage>265</fpage>–<lpage>304</lpage>; <year>1889</year>: <fpage>305</fpage>–<lpage>328</lpage>; <year>1893</year>: I–xx + <fpage>329</fpage>–<lpage>462</lpage>]</mixed-citation></ref></ref-list></tp:taxon-treatment>
