# Supplementary material for: Revision of the Ceratocapsine Renodaeus group: Marinonicoris, Pilophoropsis, Renodaeus, and Zanchisme, with descriptions of four new genera (Heteroptera, Miridae, Orthotylinae)
Source: Zookeys. 2015 Mar 25;(490):1–156. doi: 10.3897/zookeys.490.8880 (PMC4389182; doi:10.3897/zookeys.490.8880)
Supplement: XML Treatment for Renodaeus gibbicollis [file zookeys.490.8880-treatment48.xml]

<!DOCTYPE tp:taxon-treatment
  PUBLIC "-//TaxonX//DTD Taxonomic Treatment Publishing DTD v0 20100105//EN" "tax-treatment-NSO.dtd">
<tp:taxon-treatment xmlns:tp="http://www.plazi.org/taxpub"><tp:treatment-meta><kwd-group><label>Taxon classification</label><kwd><named-content content-type="kingdom">Animalia</named-content></kwd><kwd><named-content content-type="order">Hemiptera</named-content></kwd><kwd><named-content content-type="family">Miridae</named-content></kwd></kwd-group><mixed-citation publication-type="journal"><person-group><name><surname>Henry</surname><given-names>Thomas J.</given-names></name></person-group><article-title>Revision of the Ceratocapsine <italic><tp:taxon-name><tp:taxon-name-part taxon-name-part-type="genus">Renodaeus</tp:taxon-name-part></tp:taxon-name></italic> group: <italic><tp:taxon-name><tp:taxon-name-part taxon-name-part-type="genus">Marinonicoris</tp:taxon-name-part></tp:taxon-name></italic>, <italic><tp:taxon-name><tp:taxon-name-part taxon-name-part-type="genus">Pilophoropsis</tp:taxon-name-part></tp:taxon-name></italic>, <italic><tp:taxon-name><tp:taxon-name-part taxon-name-part-type="genus">Renodaeus</tp:taxon-name-part></tp:taxon-name></italic>, and <italic><tp:taxon-name><tp:taxon-name-part taxon-name-part-type="genus">Zanchisme</tp:taxon-name-part></tp:taxon-name></italic>, with descriptions of four new genera (<tp:taxon-name><tp:taxon-name-part taxon-name-part-type="suborder">Heteroptera</tp:taxon-name-part></tp:taxon-name>, <tp:taxon-name><tp:taxon-name-part taxon-name-part-type="family">Miridae</tp:taxon-name-part></tp:taxon-name>, <tp:taxon-name><tp:taxon-name-part taxon-name-part-type="subfamily">Orthotylinae</tp:taxon-name-part></tp:taxon-name>)</article-title><source>Zookeys</source><day>25</day><month>3</month><year>2015</year><volume>2015</volume><issue>490</issue><fpage>1</fpage><lpage>156</lpage><pub-id pub-id-type="doi">10.3897/zookeys.490.8880</pub-id></mixed-citation></tp:treatment-meta><tp:nomenclature><tp:taxon-name>
                            <tp:taxon-name-part taxon-name-part-type="genus">Renodaeus</tp:taxon-name-part>
                            <tp:taxon-name-part taxon-name-part-type="species">gibbicollis</tp:taxon-name-part>
                        </tp:taxon-name><tp:taxon-authority>Carvalho &amp; Becker</tp:taxon-authority><xref ref-type="fig" rid="F43">Figs 286–288</xref><tp:nomenclature-citation-list><tp:nomenclature-citation><tp:taxon-name><tp:taxon-name-part taxon-name-part-type="genus">Renodaeus</tp:taxon-name-part> <tp:taxon-name-part taxon-name-part-type="species">gibbicollis</tp:taxon-name-part></tp:taxon-name><comment> Carvalho &amp; Becker, 1959: 116 (orig. descrip.); <xref ref-type="bibr" rid="B15">Carvalho and Froeschner 1987</xref>: 207 (type data and depository); <xref ref-type="bibr" rid="B58">Schuh 1995</xref>: 190 (cat.).</comment></tp:nomenclature-citation></tp:nomenclature-citation-list></tp:nomenclature><tp:treatment-sec sec-type="Diagnosis"><title>Diagnosis.</title><p>No reliable external characters have been found to distinguish <italic><tp:taxon-name><tp:taxon-name-part taxon-name-part-type="genus">Renodaeus</tp:taxon-name-part> <tp:taxon-name-part taxon-name-part-type="species">gibbicollis</tp:taxon-name-part></tp:taxon-name></italic> from the other species of the genus. The left paramere (Fig. <xref ref-type="fig" rid="F43">286</xref>, after <xref ref-type="bibr" rid="B13">Carvalho and Becker 1959</xref>), lacking a hook at the apex of the right process, and the C-shaped right paramere (Fig. <xref ref-type="fig" rid="F43">288</xref>, after <xref ref-type="bibr" rid="B13">Carvalho and Becker 1959</xref>) will separate it from <italic><tp:taxon-name><tp:taxon-name-part taxon-name-part-type="genus">Renodaeus</tp:taxon-name-part> <tp:taxon-name-part taxon-name-part-type="species">mimeticus</tp:taxon-name-part></tp:taxon-name></italic>.</p></tp:treatment-sec><tp:treatment-sec sec-type="Description"><title>Description.</title><p><italic>Male</italic> (measurements after <xref ref-type="bibr" rid="B13">Carvalho and Becker 1959</xref>): Length 2.40 mm, width 0.75 mm. <italic>Head</italic>: Width 0.66 mm, interocular width 0.24 mm. <italic>Labium</italic>: Length (not given). <italic>Antenna</italic>: Segment I length 0.18 mm, II, 0.55 mm, III, 0.35 mm, IV 0.30 mm. <italic>Pronotum</italic>: Length (not given), basal width 0.60 mm.</p><p><italic>Female</italic> (n = 1): Length 2.45 mm, width 0.93 mm. <italic>Head</italic>: Width 0.77 mm, interocular width 0.30 mm. <italic>Labium</italic>: Length 0.77 mm. <italic>Antenna</italic>: Segment I, length 0.19 mm; II, 0.53 mm; III, 0.32 mm, IV missing. <italic>Pronotum</italic>: Length 0.53 mm, basal width 0.67 mm.</p><p><italic>Coloration</italic>: <italic>Head</italic>: Dark brown. <italic>Antenna</italic>: Segment I pale brown, with a red streak on outer margin; segments II and III dark brown; segment IV missing. <italic>Pronotum</italic>: Uniformly dark brown. <italic>Scutellum</italic>: Dark brown. <italic>Hemelytron</italic>: Dark brown; membrane dark smoky brown. <italic>Ventral surface</italic>: Thorax dark brown; abdomen dark reddish brown. <italic>Legs</italic>: Fore and middle coxa reddish brown, hind coxa pale; femora dark reddish brown, apex of hind femur pale; tibiae dark brown, with apical thirds pale yellowish brown; tarsi and claws pale yellowish brown.</p><!--PageBreak--><p><italic>Structure, texture, and vestiture</italic>: <italic>Head</italic>: Shiny, smooth, impunctate. <italic>Labium</italic>: Extending to bases of middle coxae. <italic>Pronotum</italic>: Polished, impunctate; weakly swollen, hind margins flared; with scattered, short, recumbent simple setae. <italic>Scutellum</italic>: With a thick band of silvery, scale-like setae through middle, intermixed with a few long erect simple setae. <italic>Hemelytron</italic>: Shiny throughout; sparsely and finely punctate on apical half of corium; densely and coarsely punctate on clavus and basal half of corium; with two bands of silvery, scale-like setae, one across base of corium and clavus (and extending across scutellum) and one across middle or corium and apex of clavus; area between silvery bands densely covered with golden, scale-like setae; corium (one or two scattered) and clavus (one row of three or four) with few, pale, bristle-like setae. <italic>Ventral surface</italic>: Shiny, with a few scattered erect and semierect, simple setae.</p><p><italic>Male genitalia</italic> (redrawn after <xref ref-type="bibr" rid="B13">Carvalho and Becker 1959</xref>): Left paramere (Fig. <xref ref-type="fig" rid="F43">286</xref>) with a broad quadrate main body with a curving right arm. Right paramere (Fig. <xref ref-type="fig" rid="F43">288</xref>) C-shaped, upper arm more slender than basal one. Phallotheca (Fig. <xref ref-type="fig" rid="F43">287</xref>) relatively simple, cone-shaped.</p></tp:treatment-sec><tp:treatment-sec sec-type="Distribution"><title>Distribution.</title><p>Described and known only from British Guiana (now Guyana).</p></tp:treatment-sec><tp:treatment-sec sec-type="Host"><title>Host.</title><p>Unknown.</p></tp:treatment-sec><tp:treatment-sec sec-type="Discussion"><title>Discussion.</title><p>Although the female of <italic><tp:taxon-name><tp:taxon-name-part taxon-name-part-type="genus">Renodaeus</tp:taxon-name-part> <tp:taxon-name-part taxon-name-part-type="species">gibbicollis</tp:taxon-name-part></tp:taxon-name></italic> is similar to <italic><tp:taxon-name><tp:taxon-name-part taxon-name-part-type="genus">Renodaeus</tp:taxon-name-part> <tp:taxon-name-part taxon-name-part-type="species">mimeticus</tp:taxon-name-part></tp:taxon-name></italic>, the male genitalia illustrated by Carvalho and Becker are considerably different from those of this new species.</p></tp:treatment-sec><tp:treatment-sec sec-type="Type specimens examined"><title>Type specimens examined.</title><p>The holotype of this species is missing from the USNM collection. Data as given by <xref ref-type="bibr" rid="B13">Carvalho and Becker (1959)</xref>: Botanical Garden, Georgetown, British Guiana, September 26, 1918, Harold Morrison coll. Allotype ♀ (in poor condition; all parts missing except head and pronotum): Demerara River Bank, +1 mi. from Georgetown, British Guiana, A605, H.M. Morrison Sep. 22 ‘18 (00285739) (USNM).</p></tp:treatment-sec><tp:treatment-sec sec-type="Other specimen examined"><title>Other specimen examined.</title><p><bold>Guyana</bold> [as British Guiana]: Swept along seashore, 4 mi. east Georgetown, A744, Sept. 30 ‘18, H. M. Morrison, 1♀ (00162230) (USNM).</p></tp:treatment-sec><tp:treatment-sec><!--Section generated to contain objects referenced in tp:taxon-treatment.--><fig id="F43" position="float" orientation="portrait"><label>Figures 286–291.</label><caption><p>Male genitalia of <italic><tp:taxon-name><tp:taxon-name-part taxon-name-part-type="genus">Renodaeus</tp:taxon-name-part></tp:taxon-name></italic> spp. <bold>286–288:</bold> <italic><tp:taxon-name><tp:taxon-name-part taxon-name-part-type="genus">Renodaeus</tp:taxon-name-part> <tp:taxon-name-part taxon-name-part-type="species">gibbicollis</tp:taxon-name-part></tp:taxon-name></italic> (redrawn after <xref ref-type="bibr" rid="B13">Carvalho and Becker 1959</xref>) <bold>286</bold> left paramere, caudal aspect <bold>287</bold> phallotheca and endosoma <bold>288</bold> right paramere, caudal aspect <bold>289–291:</bold> <italic><tp:taxon-name><tp:taxon-name-part taxon-name-part-type="genus">Renodaeus</tp:taxon-name-part> <tp:taxon-name-part taxon-name-part-type="species">mimeticus</tp:taxon-name-part></tp:taxon-name></italic> <bold>289</bold> left paramere, caudal aspect <bold>290</bold> endosoma and phallotheca <bold>291</bold> right paramere, caudal aspect.</p></caption><graphic xmlns:xlink="http://www.w3.org/1999/xlink" xlink:href="zookeys-490-001-g043.jpg" position="float" orientation="portrait" xlink:type="simple" id="oo_40666.jpg"/></fig></tp:treatment-sec><ref-list><ref id="B13"><mixed-citation xmlns:xlink="http://www.w3.org/1999/xlink" xlink:type="simple"><person-group><name name-style="western"><surname>Carvalho</surname><given-names>JCM</given-names></name><name name-style="western"><surname>Becker</surname><given-names>J</given-names></name></person-group> (<year>1959</year>) <article-title>Neotropical <tp:taxon-name><tp:taxon-name-part taxon-name-part-type="family">Miridae</tp:taxon-name-part></tp:taxon-name> LXXXV: New species of <tp:taxon-name><tp:taxon-name-part taxon-name-part-type="subfamily">Orthotylinae</tp:taxon-name-part></tp:taxon-name> in the collection of the United States National Museum (<tp:taxon-name><tp:taxon-name-part taxon-name-part-type="order">Hemiptera</tp:taxon-name-part></tp:taxon-name>, <tp:taxon-name><tp:taxon-name-part taxon-name-part-type="suborder">Heteroptera</tp:taxon-name-part></tp:taxon-name>).</article-title><source>Anais da Academia Brasileira de Ciências</source><volume>31</volume>: <fpage>113</fpage>–<lpage>117</lpage>.</mixed-citation></ref><ref id="B15"><mixed-citation xmlns:xlink="http://www.w3.org/1999/xlink" xlink:type="simple"><person-group><name name-style="western"><surname>Carvalho</surname><given-names>JCM</given-names></name><name name-style="western"><surname>Froeschner</surname><given-names>RC</given-names></name></person-group> (<year>1987</year>) <article-title>Taxonomic names proposed in the insect order <tp:taxon-name><tp:taxon-name-part taxon-name-part-type="suborder">Heteroptera</tp:taxon-name-part></tp:taxon-name> by José Candido de Melo Carvalho from 1943 to January 1985, with type depositories.</article-title><source>Journal of the New York Entomological Society</source><volume>95</volume>: <fpage>121</fpage>–<lpage>224</lpage>.</mixed-citation></ref><ref id="B58"><mixed-citation xmlns:xlink="http://www.w3.org/1999/xlink" xlink:type="simple"><person-group><name name-style="western"><surname>Schuh</surname><given-names>RT</given-names></name></person-group> (<year>1995</year>) <source>Plant Bugs of the World (<tp:taxon-name><tp:taxon-name-part taxon-name-part-type="class">Insecta</tp:taxon-name-part></tp:taxon-name>: <tp:taxon-name><tp:taxon-name-part taxon-name-part-type="suborder">Heteroptera</tp:taxon-name-part></tp:taxon-name>: <tp:taxon-name><tp:taxon-name-part taxon-name-part-type="family">Miridae</tp:taxon-name-part></tp:taxon-name>). Systematic catalog, distributions, host list, and bibliography.</source><publisher-name>New York Entomological Society</publisher-name>, <publisher-loc>New York</publisher-loc>, <size units="page">1329 pp</size>.</mixed-citation></ref></ref-list></tp:taxon-treatment>
