# Supplementary material for: Revision of the Ceratocapsine Renodaeus group: Marinonicoris, Pilophoropsis, Renodaeus, and Zanchisme, with descriptions of four new genera (Heteroptera, Miridae, Orthotylinae)
Source: Zookeys. 2015 Mar 25;(490):1–156. doi: 10.3897/zookeys.490.8880 (PMC4389182; doi:10.3897/zookeys.490.8880)
Supplement: XML Treatment for Renodaeus mimeticus [file zookeys.490.8880-treatment49.xml]

<!DOCTYPE tp:taxon-treatment
  PUBLIC "-//TaxonX//DTD Taxonomic Treatment Publishing DTD v0 20100105//EN" "tax-treatment-NSO.dtd">
<tp:taxon-treatment xmlns:tp="http://www.plazi.org/taxpub"><tp:treatment-meta><kwd-group><label>Taxon classification</label><kwd><named-content content-type="kingdom">Animalia</named-content></kwd><kwd><named-content content-type="order">Hemiptera</named-content></kwd><kwd><named-content content-type="family">Miridae</named-content></kwd></kwd-group><mixed-citation publication-type="journal"><person-group><name><surname>Henry</surname><given-names>Thomas J.</given-names></name></person-group><article-title>Revision of the Ceratocapsine <italic><tp:taxon-name><tp:taxon-name-part taxon-name-part-type="genus">Renodaeus</tp:taxon-name-part></tp:taxon-name></italic> group: <italic><tp:taxon-name><tp:taxon-name-part taxon-name-part-type="genus">Marinonicoris</tp:taxon-name-part></tp:taxon-name></italic>, <italic><tp:taxon-name><tp:taxon-name-part taxon-name-part-type="genus">Pilophoropsis</tp:taxon-name-part></tp:taxon-name></italic>, <italic><tp:taxon-name><tp:taxon-name-part taxon-name-part-type="genus">Renodaeus</tp:taxon-name-part></tp:taxon-name></italic>, and <italic><tp:taxon-name><tp:taxon-name-part taxon-name-part-type="genus">Zanchisme</tp:taxon-name-part></tp:taxon-name></italic>, with descriptions of four new genera (<tp:taxon-name><tp:taxon-name-part taxon-name-part-type="suborder">Heteroptera</tp:taxon-name-part></tp:taxon-name>, <tp:taxon-name><tp:taxon-name-part taxon-name-part-type="family">Miridae</tp:taxon-name-part></tp:taxon-name>, <tp:taxon-name><tp:taxon-name-part taxon-name-part-type="subfamily">Orthotylinae</tp:taxon-name-part></tp:taxon-name>)</article-title><source>Zookeys</source><day>25</day><month>3</month><year>2015</year><volume>2015</volume><issue>490</issue><fpage>1</fpage><lpage>156</lpage><pub-id pub-id-type="doi">10.3897/zookeys.490.8880</pub-id></mixed-citation></tp:treatment-meta><tp:nomenclature><tp:taxon-name>
                            <tp:taxon-name-part taxon-name-part-type="genus">Renodaeus</tp:taxon-name-part>
                            <tp:taxon-name-part taxon-name-part-type="species">mimeticus</tp:taxon-name-part>
                            <object-id xmlns:xlink="http://www.w3.org/1999/xlink" content-type="zoobank" xlink:type="simple">http://zoobank.org/8BF9EFEF-F181-455F-B466-6C6126527177</object-id>
                        </tp:taxon-name><tp:taxon-authority>Henry</tp:taxon-authority><tp:taxon-status xmlns:xlink="http://www.w3.org/1999/xlink" xlink:type="simple">sp. n.</tp:taxon-status><xref ref-type="fig" rid="F1">Figs 1</xref><xref ref-type="fig" rid="F12">, 90–92</xref><xref ref-type="fig" rid="F43">, 289–291</xref><!--PageBreak--></tp:nomenclature><tp:treatment-sec sec-type="Diagnosis"><title>Diagnosis.</title><p>At this time, <italic><tp:taxon-name><tp:taxon-name-part taxon-name-part-type="genus">Renodaeus</tp:taxon-name-part> <tp:taxon-name-part taxon-name-part-type="species">mimeticus</tp:taxon-name-part></tp:taxon-name></italic> can be distinguished from <italic><tp:taxon-name><tp:taxon-name-part taxon-name-part-type="genus">Renodaeus</tp:taxon-name-part> <tp:taxon-name-part taxon-name-part-type="species">gibbicollis</tp:taxon-name-part></tp:taxon-name></italic> only by the male genitalia. In <italic><tp:taxon-name><tp:taxon-name-part taxon-name-part-type="genus">Renodaeus</tp:taxon-name-part> <tp:taxon-name-part taxon-name-part-type="species">mimeticus</tp:taxon-name-part></tp:taxon-name></italic>, the left paramere (Fig. <xref ref-type="fig" rid="F43">289</xref>) has two diverging lobes, the left broader and marginally crenulate, the right paramere (Fig. <xref ref-type="fig" rid="F43">291</xref>) is C-shaped with a large marginally crenulate process arising from the middle, and the phallotheca (Fig. <xref ref-type="fig" rid="F43">290</xref>) is apically blunt, whereas in <italic><tp:taxon-name><tp:taxon-name-part taxon-name-part-type="genus">Renodaeus</tp:taxon-name-part> <tp:taxon-name-part taxon-name-part-type="species">gibbicollis</tp:taxon-name-part></tp:taxon-name></italic>, the left paramere (Fig. <xref ref-type="fig" rid="F43">286</xref>) has a much broader left lobe, the right paramere (Fig. <xref ref-type="fig" rid="F43">288</xref>) is C-shaped without a process at the middle, and the phallotheca (Fig. <xref ref-type="fig" rid="F43">287</xref>) is apically acute.</p></tp:treatment-sec><tp:treatment-sec sec-type="Description"><title>Description.</title><p><italic>Male</italic> (n = 3; holotype measurements in parentheses): Length 2.59–2.72 mm (2.72 mm), width 0.86 mm (0.93 mm). <italic>Head</italic>: Width 0.67–0.69 mm (0.69 mm), interocular width 0.24 mm (0.22 mm). <italic>Labium</italic>: Length 0.77–0.80 mm (0.78 mm). <italic>Antennae</italic>: Segment I, length 0.18–0.21 mm (0.19 mm); II, 0.56–0.59 mm (0.56 mm); III, 0.35—0.40 mm (0.35 mm); IV, 0.30–0.32 mm (0.32 mm). <italic>Pronotum</italic>: Length 0.58–0.59 mm (0.59 mm), basal width 0.80 mm (0.83 mm).</p><p><italic>Coloration</italic>: <italic>Head</italic>: Yellowish brown. <italic>Antenna</italic>: Segment I pale brown, with a broad red stripe on dorsal side; segment II brown; segments III and IV reddish brown. <italic>Pronotum</italic>: Dark brown to fuscous, paler anteriorly between calli. <italic>Scutellum</italic>: Fuscous. <italic>Hemelytron</italic>: Dark brown to fuscous; membrane translucent smoky brown. <italic>Ventral surface</italic>: Dark brown, abdominal segments reddish brown. <italic>Ostiolar evaporative area</italic>: Pale brown. <italic>Legs</italic>: Coxae pale brown, fore and hind coxae tinged with red; remainder of legs missing, except two detached, possibly middle legs, femur brown, paler on apical l/3, with a red mark at apex; tibiae reddish brown; tarsi and claws brown.</p><p><italic>Structure, texture, and vestiture</italic>: <italic>Head</italic>: Smooth, shiny, frons with widely scattered, fine, black punctures. <italic>Labium</italic>: Extending to hind coxae. <italic>Antenna</italic>: Segment II slender, gradually thickening to apex; segments III and IV fusiform. <italic>Pronotum</italic>: Polished, smooth, with widely scattered, fine, black punctures, basal angles widely flared, somewhat turned upward and distinctly depressed posteriorly near outer angle, nearly glabrous, with a few scattered, erect, simple setae. <italic>Scutellum</italic>: punctate, with a thick patch of white scale-like setae through middle, intermixed with a thick bunch of long, erect, white, simple setae. <italic>Hemelytron</italic>: Distinctly constricted through middle, widest across cuneus, polished, deeply black punctured on clavus and middle of corium, with scattered, fine punctures on cuneus and apical area of corium; densely set with golden scale-like setae on clavus and middle of corium, with patches of white scale-like setae at base of clavus and through middle of corium (along posterior edge of golden setae) and across apical third of clavus, intermixed with several long, erect, nearly bristle-like setae on clavus and corium and along inner margin of cuneus, cuneus and apical third of corium glabrous.</p><p><italic>Male genitalia</italic>: Left paramere (Fig. <xref ref-type="fig" rid="F43">289</xref>) with a beak-like left process and a more slender, apically bent right process. Right paramere (Fig. <xref ref-type="fig" rid="F43">291</xref>) with three large, marginally crenulate processes, the right one most slender (in one specimen, this process is shorter than the stout middle process). Phallotheca (Fig. <xref ref-type="fig" rid="F43">290</xref>) relatively simple, cone-shaped.</p><p><italic>Female</italic> (n = 4): Length 2.59–2.75 mm, width 0.86–0.93 mm. <italic>Head</italic>: Width 0.66–0.67 mm, interocular width 0.32–0.34 mm. <italic>Labium</italic>: Length 0.78–0.82 mm. <italic>Antenna</italic>: Segment I, length 0.19 mm; II, 0.51–0.54 mm; III, 0.34–0.37 mm; IV, 0.30 mm. <italic>Pronotum</italic>: Length 0.58–0.59 mm, basal width 0.78 mm. Similar to male in coloration, structure, texture, and vestiture.</p></tp:treatment-sec><tp:treatment-sec sec-type="Etymology"><title>Etymology.</title><p>This species is named “<italic>mimeticus</italic>” for its strong ant-like appearance.</p></tp:treatment-sec><tp:treatment-sec sec-type="Host"><title>Host.</title><p>Unknown; all specimens were collected by insecticidal fogging of forest canopy.</p></tp:treatment-sec><tp:treatment-sec sec-type="Distribution"><title>Distribution.</title><p>Known only from Orellana Province, Ecuador.</p></tp:treatment-sec><tp:treatment-sec sec-type="Type material"><title>Type material.</title><p>Holotype ♂: <bold>ECUADOR:</bold> <bold>Orellana Prov.</bold> [as Napo Prov. on label]: Tiputini Biodiversity Station, 216 m, <named-content xmlns:xlink="http://www.w3.org/1999/xlink" content-type="dwc:verbatimCoordinates" xlink:type="simple">00E37'55"S, 70E08'39"W</named-content>, 27 October 1998, T. L. Erwin et al. collectors, insecticidal fogging of mostly bare green leaves, some with covering of lichens or bryophytic plants, Lot 1955, Transect # T-6 (00162231) (Held in trust at USNM). Paratypes: same data as for holotype 5♂♂ (00162232-00162235, 00162240), 4♀♀ (USNM). (00162236-00162239)</p><!--PageBreak--></tp:treatment-sec><tp:treatment-sec><!--Section generated to contain objects referenced in tp:taxon-treatment.--><fig id="F1" position="float" orientation="portrait"><label>Figure 1.</label><caption><p><italic><tp:taxon-name><tp:taxon-name-part taxon-name-part-type="genus">Renodaeus</tp:taxon-name-part> <tp:taxon-name-part taxon-name-part-type="species">mimeticus</tp:taxon-name-part></tp:taxon-name></italic>, adult male.</p></caption><graphic xmlns:xlink="http://www.w3.org/1999/xlink" xlink:href="zookeys-490-001-g001.jpg" position="float" orientation="portrait" xlink:type="simple" id="oo_40624.jpg"/></fig><fig id="F12" position="float" orientation="portrait"><label>Figures 84–94.</label><caption><p><italic><tp:taxon-name><tp:taxon-name-part taxon-name-part-type="genus">Pilophoropsis</tp:taxon-name-part></tp:taxon-name></italic>, <italic><tp:taxon-name><tp:taxon-name-part taxon-name-part-type="genus">Pilophoropsita</tp:taxon-name-part></tp:taxon-name></italic>, <italic><tp:taxon-name><tp:taxon-name-part taxon-name-part-type="genus">Renodaeus</tp:taxon-name-part></tp:taxon-name></italic>, and <italic><tp:taxon-name><tp:taxon-name-part taxon-name-part-type="genus">Marinonicoris</tp:taxon-name-part></tp:taxon-name></italic> spp., dorsal aspects, except as noted <bold>84–85:</bold> <bold>84</bold> <italic><tp:taxon-name><tp:taxon-name-part taxon-name-part-type="genus">Pilophoropsis</tp:taxon-name-part> <tp:taxon-name-part taxon-name-part-type="species">texana</tp:taxon-name-part></tp:taxon-name></italic>, ♂ <bold>85</bold> <italic><tp:taxon-name><tp:taxon-name-part taxon-name-part-type="genus">Pilophoropsis</tp:taxon-name-part> <tp:taxon-name-part taxon-name-part-type="species">texana</tp:taxon-name-part></tp:taxon-name></italic>, <bold>86–88:</bold> <bold>86</bold> <italic><tp:taxon-name><tp:taxon-name-part taxon-name-part-type="genus">Pilophoropsita</tp:taxon-name-part> <tp:taxon-name-part taxon-name-part-type="species">schaffneri</tp:taxon-name-part></tp:taxon-name></italic>, ♂ <bold>87</bold> <italic><tp:taxon-name><tp:taxon-name-part taxon-name-part-type="genus">Pilophoropsidea</tp:taxon-name-part> <tp:taxon-name-part taxon-name-part-type="species">schaffneri</tp:taxon-name-part></tp:taxon-name></italic>, ♂ (lateral aspect) <bold>88</bold> <italic><tp:taxon-name><tp:taxon-name-part taxon-name-part-type="genus">Pilophoropsidea</tp:taxon-name-part> <tp:taxon-name-part taxon-name-part-type="species">schaffneri</tp:taxon-name-part></tp:taxon-name></italic>, ♀ <bold>89–92:</bold> <italic><tp:taxon-name><tp:taxon-name-part taxon-name-part-type="genus">Renodaeus</tp:taxon-name-part></tp:taxon-name></italic> spp. <bold>89</bold> <italic><tp:taxon-name><tp:taxon-name-part taxon-name-part-type="genus">Renodaeus</tp:taxon-name-part> <tp:taxon-name-part taxon-name-part-type="species">ficarius</tp:taxon-name-part></tp:taxon-name></italic> ♀ <bold>90</bold> <italic><tp:taxon-name><tp:taxon-name-part taxon-name-part-type="genus">Renodaeus</tp:taxon-name-part> <tp:taxon-name-part taxon-name-part-type="species">mimeticus</tp:taxon-name-part></tp:taxon-name></italic>, ♂ <bold>91</bold> <italic><tp:taxon-name><tp:taxon-name-part taxon-name-part-type="genus">Renodaeus</tp:taxon-name-part> <tp:taxon-name-part taxon-name-part-type="species">mimeticus</tp:taxon-name-part></tp:taxon-name></italic>, ♂ (lateral aspect) <bold>92</bold> <italic><tp:taxon-name><tp:taxon-name-part taxon-name-part-type="genus">Renodaeus</tp:taxon-name-part> <tp:taxon-name-part taxon-name-part-type="species">mimeticus</tp:taxon-name-part></tp:taxon-name></italic> <bold>93–94:</bold> <bold>93</bold> <italic><tp:taxon-name><tp:taxon-name-part taxon-name-part-type="genus">Marinonicoris</tp:taxon-name-part> <tp:taxon-name-part taxon-name-part-type="species">myrmecoides</tp:taxon-name-part></tp:taxon-name></italic>, ♂ <bold>94</bold> <italic><tp:taxon-name><tp:taxon-name-part taxon-name-part-type="genus">Marinonicoris</tp:taxon-name-part> <tp:taxon-name-part taxon-name-part-type="species">myrmecoides</tp:taxon-name-part></tp:taxon-name></italic>, ♀.</p></caption><graphic xmlns:xlink="http://www.w3.org/1999/xlink" xlink:href="zookeys-490-001-g012.jpg" position="float" orientation="portrait" xlink:type="simple" id="oo_40635.jpg"/></fig><fig id="F43" position="float" orientation="portrait"><label>Figures 286–291.</label><caption><p>Male genitalia of <italic><tp:taxon-name><tp:taxon-name-part taxon-name-part-type="genus">Renodaeus</tp:taxon-name-part></tp:taxon-name></italic> spp. <bold>286–288:</bold> <italic><tp:taxon-name><tp:taxon-name-part taxon-name-part-type="genus">Renodaeus</tp:taxon-name-part> <tp:taxon-name-part taxon-name-part-type="species">gibbicollis</tp:taxon-name-part></tp:taxon-name></italic> (redrawn after <xref ref-type="bibr" rid="B13">Carvalho and Becker 1959</xref>) <bold>286</bold> left paramere, caudal aspect <bold>287</bold> phallotheca and endosoma <bold>288</bold> right paramere, caudal aspect <bold>289–291:</bold> <italic><tp:taxon-name><tp:taxon-name-part taxon-name-part-type="genus">Renodaeus</tp:taxon-name-part> <tp:taxon-name-part taxon-name-part-type="species">mimeticus</tp:taxon-name-part></tp:taxon-name></italic> <bold>289</bold> left paramere, caudal aspect <bold>290</bold> endosoma and phallotheca <bold>291</bold> right paramere, caudal aspect.</p></caption><graphic xmlns:xlink="http://www.w3.org/1999/xlink" xlink:href="zookeys-490-001-g043.jpg" position="float" orientation="portrait" xlink:type="simple" id="oo_40666.jpg"/></fig></tp:treatment-sec><ref-list><ref id="B13"><mixed-citation xmlns:xlink="http://www.w3.org/1999/xlink" xlink:type="simple"><person-group><name name-style="western"><surname>Carvalho</surname><given-names>JCM</given-names></name><name name-style="western"><surname>Becker</surname><given-names>J</given-names></name></person-group> (<year>1959</year>) <article-title>Neotropical <tp:taxon-name><tp:taxon-name-part taxon-name-part-type="family">Miridae</tp:taxon-name-part></tp:taxon-name> LXXXV: New species of <tp:taxon-name><tp:taxon-name-part taxon-name-part-type="subfamily">Orthotylinae</tp:taxon-name-part></tp:taxon-name> in the collection of the United States National Museum (<tp:taxon-name><tp:taxon-name-part taxon-name-part-type="order">Hemiptera</tp:taxon-name-part></tp:taxon-name>, <tp:taxon-name><tp:taxon-name-part taxon-name-part-type="suborder">Heteroptera</tp:taxon-name-part></tp:taxon-name>).</article-title><source>Anais da Academia Brasileira de Ciências</source><volume>31</volume>: <fpage>113</fpage>–<lpage>117</lpage>.</mixed-citation></ref></ref-list></tp:taxon-treatment>
