# Supplementary material for: Revision of the Ceratocapsine Renodaeus group: Marinonicoris, Pilophoropsis, Renodaeus, and Zanchisme, with descriptions of four new genera (Heteroptera, Miridae, Orthotylinae)
Source: Zookeys. 2015 Mar 25;(490):1–156. doi: 10.3897/zookeys.490.8880 (PMC4389182; doi:10.3897/zookeys.490.8880)
Supplement: XML Treatment for Zanchisme [file zookeys.490.8880-treatment50.xml]

<!DOCTYPE tp:taxon-treatment
  PUBLIC "-//TaxonX//DTD Taxonomic Treatment Publishing DTD v0 20100105//EN" "tax-treatment-NSO.dtd">
<tp:taxon-treatment xmlns:tp="http://www.plazi.org/taxpub"><tp:treatment-meta><kwd-group><label>Taxon classification</label><kwd><named-content content-type="kingdom">Animalia</named-content></kwd><kwd><named-content content-type="order">Hemiptera</named-content></kwd><kwd><named-content content-type="family">Miridae</named-content></kwd></kwd-group><mixed-citation publication-type="journal"><person-group><name><surname>Henry</surname><given-names>Thomas J.</given-names></name></person-group><article-title>Revision of the Ceratocapsine <italic><tp:taxon-name><tp:taxon-name-part taxon-name-part-type="genus">Renodaeus</tp:taxon-name-part></tp:taxon-name></italic> group: <italic><tp:taxon-name><tp:taxon-name-part taxon-name-part-type="genus">Marinonicoris</tp:taxon-name-part></tp:taxon-name></italic>, <italic><tp:taxon-name><tp:taxon-name-part taxon-name-part-type="genus">Pilophoropsis</tp:taxon-name-part></tp:taxon-name></italic>, <italic><tp:taxon-name><tp:taxon-name-part taxon-name-part-type="genus">Renodaeus</tp:taxon-name-part></tp:taxon-name></italic>, and <italic><tp:taxon-name><tp:taxon-name-part taxon-name-part-type="genus">Zanchisme</tp:taxon-name-part></tp:taxon-name></italic>, with descriptions of four new genera (<tp:taxon-name><tp:taxon-name-part taxon-name-part-type="suborder">Heteroptera</tp:taxon-name-part></tp:taxon-name>, <tp:taxon-name><tp:taxon-name-part taxon-name-part-type="family">Miridae</tp:taxon-name-part></tp:taxon-name>, <tp:taxon-name><tp:taxon-name-part taxon-name-part-type="subfamily">Orthotylinae</tp:taxon-name-part></tp:taxon-name>)</article-title><source>Zookeys</source><day>25</day><month>3</month><year>2015</year><volume>2015</volume><issue>490</issue><fpage>1</fpage><lpage>156</lpage><pub-id pub-id-type="doi">10.3897/zookeys.490.8880</pub-id></mixed-citation></tp:treatment-meta><tp:nomenclature><tp:taxon-name>
                            <tp:taxon-name-part taxon-name-part-type="genus">Zanchisme</tp:taxon-name-part>
                        </tp:taxon-name><tp:taxon-authority>Kirkaldy</tp:taxon-authority><tp:nomenclature-citation-list><tp:nomenclature-citation><tp:taxon-name><tp:taxon-name-part taxon-name-part-type="genus">Schizonotus</tp:taxon-name-part></tp:taxon-name><comment> Reuter, 1892: 401 (orig. descrip.). Preoccupied. Type species: <italic><tp:taxon-name><tp:taxon-name-part taxon-name-part-type="genus">Schizonotus</tp:taxon-name-part> <tp:taxon-name-part taxon-name-part-type="species">dromedarius</tp:taxon-name-part></tp:taxon-name></italic> Reuter. Monotypic.</comment></tp:nomenclature-citation><tp:nomenclature-citation><tp:taxon-name><tp:taxon-name-part taxon-name-part-type="genus">Zanchisme</tp:taxon-name-part></tp:taxon-name><comment> Kirkaldy, 1904: 280 (new name); <xref ref-type="bibr" rid="B10">Carvalho 1958</xref>: 153 (cat.); <xref ref-type="bibr" rid="B49">Maldonado 1966</xref>: 21 (descrip., key); <xref ref-type="bibr" rid="B17">Carvalho and Schaffner 1974</xref>: 58 (review, key); <xref ref-type="bibr" rid="B57">Schuh 1974</xref>: 319 (note); <xref ref-type="bibr" rid="B58">Schuh 1995</xref>: 204 (cat.). New name for <italic><tp:taxon-name><tp:taxon-name-part taxon-name-part-type="genus">Schizonotus</tp:taxon-name-part></tp:taxon-name></italic> Reuter, 1892.</comment></tp:nomenclature-citation><tp:nomenclature-citation><tp:taxon-name><tp:taxon-name-part taxon-name-part-type="genus">Schistonotellus</tp:taxon-name-part></tp:taxon-name><comment> Reuter, 1905: 32 (new name). Unnecessary new name for <italic><tp:taxon-name><tp:taxon-name-part taxon-name-part-type="genus">Schizonotus</tp:taxon-name-part></tp:taxon-name></italic> Reuter, 1892.</comment></tp:nomenclature-citation></tp:nomenclature-citation-list></tp:nomenclature><tp:treatment-sec sec-type="Diagnosis"><title>Diagnosis.</title><p>Members of this genus are distinguished by the short labial segment I that does not extend beyond the posterior margin of the head; the round or bulbous head; the distinctly bilobed pronotum, with a distinct constriction separating the strongly convex posterior lobe and the greatly narrowed anterior lobe, latter lobe unarmed or with one to three tubercles; the distinct patches and/or bands of silver, scale-like setae on the hemelytra; and the male genitalia, particularly the left paramere with a distinct beak-like apex, the right paramere with one lateral arm or lobe, and the apically acute phallotheca.</p><p><italic><tp:taxon-name><tp:taxon-name-part taxon-name-part-type="genus">Zanchisme</tp:taxon-name-part></tp:taxon-name></italic> is superficially similar to <italic><tp:taxon-name><tp:taxon-name-part taxon-name-part-type="genus">Zanchismeopsidea</tp:taxon-name-part></tp:taxon-name></italic> from Argentina in sharing a similarly bilobed pronotum. <italic><tp:taxon-name><tp:taxon-name-part taxon-name-part-type="genus">Zanchismeopsidea</tp:taxon-name-part></tp:taxon-name></italic> can be distinguished from <italic><tp:taxon-name><tp:taxon-name-part taxon-name-part-type="genus">Zanchisme</tp:taxon-name-part></tp:taxon-name></italic> by the broad, deep gular groove on the undersurface of the head, the distinctly conical scutellum, the proportionately longer posterior lobe of the pronotum (2 times length of anterior lobe versus 1.5 times as long in <italic><tp:taxon-name><tp:taxon-name-part taxon-name-part-type="genus">Zanchisme</tp:taxon-name-part></tp:taxon-name></italic>), the lack of a silvery scale-like band at the base of the clavus, and the male genitalia.</p></tp:treatment-sec><tp:treatment-sec sec-type="Description"><title>Description.</title><p>Myrmecomorphic. Male and females macropterous. Length of male 3.10–3.78 mm, length of females 2.98–3.17 mm. Head broader than long; posterior margin truncate, distinctly carinate, posterior margins of eyes level with base of vertex; eyes proportionately large, elongate oval, occupying more than three fourths of dorsal head width in males, about half dorsal width in females, laterally occupying nearly entire height in males and about half the height in females; in males, frons flattened from eye to eye, clypeus weakly acute, slightly visible dorsally, in females frons broadly rounded, clypeus rounded, not visible dorsally. Labium extending to middle or hind coxae; segment I short, not extending beyond posterior margin of head, entirely enclosed within oval gular sulcus, buccula enclosing basal half of segment. Antenna with segment I shortest; segment II longest, slender basally, gradually enlarging to apex, diameter subequal to diameters of segments I, III, and IV; segments III and IV evenly thickened, fusiform. Pronotum strongly bilobed; posterior lobe strongly convex, shiny, impunctate, lateral margins straight, posterior margin evenly convex; anterior lobe greatly narrowed, separated from posterior lobe by a distinct constriction, anterior margin with a narrow but distinct collar, ranging from unarmed to armed with one, two, or three blunt to strongly pointed tubercles. Mesoscutum distinct, obliquely angled downward to scutellum; scutellum equilateral, flattened. Hemelytra weakly constricted or concave across middle, widening across apical half of corium and cuneus; dorsum either evenly shiny or shiny on cuneus and outer half of corium and dull on clavus and inner half of corium; with <!--PageBreak-->a tight band of silvery scale-like setae across base of corium and cuneus and through scutellum and a loose, wider band of scale-like setae through middle of corium and apex of clavus, intermixed with long, erect, bristle-like setae on scutellum, clavus, and corium; cuneus and membrane fully developed in males and females. Ventral surface shiny; ostiolar area dark with limited evaporative area surrounding auricle, most of metapleural area covered by tiny spicules giving a glaucous sheen; abdomen polished, side of second visible segment with a large, quadrate glaucous patch. Leg slender, unmodified. Male aperture large, open, unarmed; generalized left paramere slender, with a beak-like apex and with a single, sometimes apically bifid process at middle; right paramere stout, with one lateral process; and phallotheca with the apex hooked; endosoma simple, unmodifed.</p></tp:treatment-sec><tp:treatment-sec sec-type="Discussion"><title>Discussion.</title><p>Only four species of this interesting genus are known. No new species were discovered even though numerous collections were examined. Nevertheless, the distribution of several species has been extended significantly. Males and females of the species in this genus are quite similar except for the head, which is much more rounded or bulbous in females. Specimens of <italic><tp:taxon-name><tp:taxon-name-part taxon-name-part-type="genus">Zanchisme</tp:taxon-name-part></tp:taxon-name></italic> typically are collected at light, and host associations and feeding habits are unknown.</p></tp:treatment-sec><tp:treatment-sec sec-type="Key to the Species of Zanchisme"><title>Key to the Species of <italic><tp:taxon-name><tp:taxon-name-part taxon-name-part-type="genus">Zanchisme</tp:taxon-name-part></tp:taxon-name></italic></title><table-wrap content-type="key" position="anchor" orientation="portrait"><table rules="all"><tbody><tr><td rowspan="1" colspan="1">1</td><td rowspan="1" colspan="1">Hemelytra uniformly shiny on clavus and corium; erect bristle-like setae pale</td><td rowspan="1" colspan="1"><bold>2</bold></td></tr><tr><td rowspan="1" colspan="1">–</td><td rowspan="1" colspan="1">Hemelytra dull on clavus and at least inner half of corium; erect bristle-like setae black</td><td rowspan="1" colspan="1"><bold>3</bold></td></tr><tr><td rowspan="1" colspan="1">2</td><td rowspan="1" colspan="1">Anterior lobe of pronotum lacking tubercles, sometimes with a tiny, indistinct median tubercle (Figs <xref ref-type="fig" rid="F13">97</xref>, <xref ref-type="fig" rid="F13">98</xref>); Honduras, Mexico</td><td rowspan="1" colspan="1"><bold><italic><tp:taxon-name><tp:taxon-name-part taxon-name-part-type="species">inermis</tp:taxon-name-part></tp:taxon-name></italic> Carvalho &amp; Schaffner</bold></td></tr><tr><td rowspan="1" colspan="1">–</td><td rowspan="1" colspan="1">Anterior lobe of pronotum with three tubercles, including a more prominent median tubercle (Figs <xref ref-type="fig" rid="F13">95</xref>, <xref ref-type="fig" rid="F13">96</xref>); Colombia, Panama, Venezuela</td><td rowspan="1" colspan="1"><bold><italic><tp:taxon-name><tp:taxon-name-part taxon-name-part-type="species">dromedarius</tp:taxon-name-part></tp:taxon-name></italic> Reuter</bold></td></tr><tr><td rowspan="1" colspan="1">3</td><td rowspan="1" colspan="1">Anterior lobe of pronotum with two large, pointed tubercles (Figs <xref ref-type="fig" rid="F13">103</xref>, <xref ref-type="fig" rid="F22">140</xref>); scutellum with a distinct band of silvery, scale-like setae across middle; Mexico to Panama</td><td rowspan="1" colspan="1"><bold><italic><tp:taxon-name><tp:taxon-name-part taxon-name-part-type="species">mexicanus</tp:taxon-name-part></tp:taxon-name></italic> Carvalho &amp; Schaffner</bold></td></tr><tr><td rowspan="1" colspan="1">–</td><td rowspan="1" colspan="1">Anterior lobe of pronotum with two short, blunt tubercles (Figs <xref ref-type="fig" rid="F13">100</xref>, <xref ref-type="fig" rid="F13">101</xref>, <xref ref-type="fig" rid="F22">140</xref>, <xref ref-type="fig" rid="F22">141</xref>); scutellum lacking a band of silvery, scale-like setae, or at most, with a few scattered setae; Jamaica</td><td rowspan="1" colspan="1"><bold><italic><tp:taxon-name><tp:taxon-name-part taxon-name-part-type="species">illustris</tp:taxon-name-part></tp:taxon-name></italic> Reuter</bold></td></tr></tbody></table></table-wrap></tp:treatment-sec><tp:treatment-sec><!--Section generated to contain objects referenced in tp:taxon-treatment.--><fig id="F13" position="float" orientation="portrait"><label>Figures 95–106.</label><caption><p><italic><tp:taxon-name><tp:taxon-name-part taxon-name-part-type="genus">Zanchisme</tp:taxon-name-part></tp:taxon-name></italic> and <italic><tp:taxon-name><tp:taxon-name-part taxon-name-part-type="genus">Zanchismeopsidea</tp:taxon-name-part></tp:taxon-name></italic> spp. <bold>95–104:</bold> <italic><tp:taxon-name><tp:taxon-name-part taxon-name-part-type="genus">Zanchisme</tp:taxon-name-part></tp:taxon-name></italic> spp. <bold>95</bold> <italic><tp:taxon-name><tp:taxon-name-part taxon-name-part-type="genus">Zanchisme</tp:taxon-name-part> <tp:taxon-name-part taxon-name-part-type="species">dromidarus</tp:taxon-name-part></tp:taxon-name></italic>, ♂ <bold>96</bold> <italic><tp:taxon-name><tp:taxon-name-part taxon-name-part-type="genus">Zanchisme</tp:taxon-name-part> <tp:taxon-name-part taxon-name-part-type="species">dromedarius</tp:taxon-name-part></tp:taxon-name></italic>, ♂ (lateral aspect) <bold>97</bold> <italic><tp:taxon-name><tp:taxon-name-part taxon-name-part-type="genus">Zanchisme</tp:taxon-name-part> <tp:taxon-name-part taxon-name-part-type="species">dromedarius</tp:taxon-name-part></tp:taxon-name></italic>, ♀ <bold>98</bold> <italic><tp:taxon-name><tp:taxon-name-part taxon-name-part-type="genus">Zanchisme</tp:taxon-name-part> <tp:taxon-name-part taxon-name-part-type="species">inermis</tp:taxon-name-part></tp:taxon-name></italic>, ♂ <bold>99</bold> <italic><tp:taxon-name><tp:taxon-name-part taxon-name-part-type="genus">Zanchisme</tp:taxon-name-part> <tp:taxon-name-part taxon-name-part-type="species">inermis</tp:taxon-name-part></tp:taxon-name></italic> <bold>100</bold> <italic><tp:taxon-name><tp:taxon-name-part taxon-name-part-type="genus">Zanchisme</tp:taxon-name-part> <tp:taxon-name-part taxon-name-part-type="species">illustris</tp:taxon-name-part></tp:taxon-name></italic>, ♂ <bold>101</bold> <italic><tp:taxon-name><tp:taxon-name-part taxon-name-part-type="genus">Zanchisme</tp:taxon-name-part> <tp:taxon-name-part taxon-name-part-type="species">illustris</tp:taxon-name-part></tp:taxon-name></italic>, ♀ <bold>102</bold> <italic><tp:taxon-name><tp:taxon-name-part taxon-name-part-type="genus">Zanchisme</tp:taxon-name-part> <tp:taxon-name-part taxon-name-part-type="species">mexicanus</tp:taxon-name-part></tp:taxon-name></italic>, ♂ <bold>103</bold> <italic><tp:taxon-name><tp:taxon-name-part taxon-name-part-type="genus">Zanchisme</tp:taxon-name-part> <tp:taxon-name-part taxon-name-part-type="species">mexicanus</tp:taxon-name-part></tp:taxon-name></italic>, ♂ (lateral aspect) <bold>104</bold> <italic><tp:taxon-name><tp:taxon-name-part taxon-name-part-type="genus">Zanchisme</tp:taxon-name-part> <tp:taxon-name-part taxon-name-part-type="species">mexicanus</tp:taxon-name-part></tp:taxon-name></italic>, <bold>105–106:</bold> <italic><tp:taxon-name><tp:taxon-name-part taxon-name-part-type="genus">Zanchismeopsidea</tp:taxon-name-part></tp:taxon-name></italic> sp. <bold>105</bold> <italic><tp:taxon-name><tp:taxon-name-part taxon-name-part-type="genus">Zanchismeopsidea</tp:taxon-name-part> <tp:taxon-name-part taxon-name-part-type="species">diegoi</tp:taxon-name-part></tp:taxon-name></italic>, ♂ <bold>106</bold> <italic><tp:taxon-name><tp:taxon-name-part taxon-name-part-type="genus">Zanchismeopsidea</tp:taxon-name-part> <tp:taxon-name-part taxon-name-part-type="species">diegoi</tp:taxon-name-part></tp:taxon-name></italic>, ♂ (lateral aspect).</p></caption><graphic xmlns:xlink="http://www.w3.org/1999/xlink" xlink:href="zookeys-490-001-g013.jpg" position="float" orientation="portrait" xlink:type="simple" id="oo_40636.jpg"/></fig><fig id="F22" position="float" orientation="portrait"><label>Figures 140–147.</label><caption><p>SEM photomicrographs of <italic><tp:taxon-name><tp:taxon-name-part taxon-name-part-type="genus">Zanchisme</tp:taxon-name-part> <tp:taxon-name-part taxon-name-part-type="species">illustris</tp:taxon-name-part></tp:taxon-name></italic>, male. <bold>140</bold> head and pronotum, dorsal aspect <bold>141</bold> head and pronotum, lateral aspect <bold>142</bold> ostiolar evaporative area <bold>143</bold> glaucous patch (made of many tiny trichomes) at base of abdomen <bold>144</bold> bristle- and scale-like setae on hemelytron, lateral aspect <bold>145</bold> genital capsule, lateral aspect <bold>146</bold> genital capsule, caudal aspect <bold>147</bold> pretarsus.</p></caption><graphic xmlns:xlink="http://www.w3.org/1999/xlink" xlink:href="zookeys-490-001-g022.jpg" position="float" orientation="portrait" xlink:type="simple" id="oo_40645.jpg"/></fig></tp:treatment-sec><ref-list><ref id="B10"><mixed-citation xmlns:xlink="http://www.w3.org/1999/xlink" xlink:type="simple"><person-group><name name-style="western"><surname>Carvalho</surname><given-names>JCM</given-names></name></person-group> (<year>1958</year>) <article-title>Catalogue of the <tp:taxon-name><tp:taxon-name-part taxon-name-part-type="family">Miridae</tp:taxon-name-part></tp:taxon-name> of the World. Arquivos Museu Nacional, Rio de Janeiro. Part III.</article-title><source><tp:taxon-name><tp:taxon-name-part taxon-name-part-type="subfamily">Orthotylinae</tp:taxon-name-part></tp:taxon-name></source><volume>47</volume>: <fpage>1</fpage>–<lpage>161</lpage>.</mixed-citation></ref><ref id="B49"><mixed-citation xmlns:xlink="http://www.w3.org/1999/xlink" xlink:type="simple"><person-group><name name-style="western"><surname>Maldonado</surname><given-names>J Capriles</given-names></name></person-group> (<year>1966</year>) <article-title>A note on <italic><tp:taxon-name><tp:taxon-name-part taxon-name-part-type="genus">Zanchisme</tp:taxon-name-part></tp:taxon-name></italic> Kirkaldy.</article-title><source>Proceedings of the Entomological Society of Washington</source><volume>68</volume>: <fpage>21</fpage>–<lpage>24</lpage>.</mixed-citation></ref><ref id="B17"><mixed-citation xmlns:xlink="http://www.w3.org/1999/xlink" xlink:type="simple"><person-group><name name-style="western"><surname>Carvalho</surname><given-names>JCM</given-names></name><name name-style="western"><surname>Schaffner</surname><given-names>JC</given-names></name></person-group> (<year>1974</year>) <article-title>Neotropical <tp:taxon-name><tp:taxon-name-part taxon-name-part-type="family">Miridae</tp:taxon-name-part></tp:taxon-name>, CLIX: Two new species of <italic><tp:taxon-name><tp:taxon-name-part taxon-name-part-type="genus">Zanchisme</tp:taxon-name-part></tp:taxon-name></italic> Kirkaldy, 1904 (<tp:taxon-name><tp:taxon-name-part taxon-name-part-type="tribe">Pilophorini</tp:taxon-name-part></tp:taxon-name>: <tp:taxon-name><tp:taxon-name-part taxon-name-part-type="order">Hemiptera</tp:taxon-name-part></tp:taxon-name>).</article-title><source>Revista Brasileira de Biologia</source><volume>33</volume> (<supplement>supl.</supplement>): <fpage>55</fpage>–<lpage>59</lpage> (1973).</mixed-citation></ref><ref id="B57"><mixed-citation xmlns:xlink="http://www.w3.org/1999/xlink" xlink:type="simple"><person-group><name name-style="western"><surname>Schuh</surname><given-names>RT</given-names></name></person-group> (<year>1974</year>) <article-title>The <tp:taxon-name><tp:taxon-name-part taxon-name-part-type="subfamily">Orthotylinae</tp:taxon-name-part></tp:taxon-name> and <tp:taxon-name><tp:taxon-name-part taxon-name-part-type="subfamily">Phylinae</tp:taxon-name-part></tp:taxon-name> (<tp:taxon-name><tp:taxon-name-part taxon-name-part-type="order">Hemiptera</tp:taxon-name-part></tp:taxon-name>: <tp:taxon-name><tp:taxon-name-part taxon-name-part-type="family">Miridae</tp:taxon-name-part></tp:taxon-name>) of South Africa with a phylogenetic analysis of the ant-mimetic tribes of the two subfamilies for the world.</article-title><source>Entomologica Americana</source><volume>47</volume>: <fpage>1</fpage>–<lpage>332</lpage>.</mixed-citation></ref><ref id="B58"><mixed-citation xmlns:xlink="http://www.w3.org/1999/xlink" xlink:type="simple"><person-group><name name-style="western"><surname>Schuh</surname><given-names>RT</given-names></name></person-group> (<year>1995</year>) <source>Plant Bugs of the World (<tp:taxon-name><tp:taxon-name-part taxon-name-part-type="class">Insecta</tp:taxon-name-part></tp:taxon-name>: <tp:taxon-name><tp:taxon-name-part taxon-name-part-type="suborder">Heteroptera</tp:taxon-name-part></tp:taxon-name>: <tp:taxon-name><tp:taxon-name-part taxon-name-part-type="family">Miridae</tp:taxon-name-part></tp:taxon-name>). Systematic catalog, distributions, host list, and bibliography.</source><publisher-name>New York Entomological Society</publisher-name>, <publisher-loc>New York</publisher-loc>, <size units="page">1329 pp</size>.</mixed-citation></ref></ref-list></tp:taxon-treatment>
