# Supplementary material for: Revision of the Ceratocapsine Renodaeus group: Marinonicoris, Pilophoropsis, Renodaeus, and Zanchisme, with descriptions of four new genera (Heteroptera, Miridae, Orthotylinae)
Source: Zookeys. 2015 Mar 25;(490):1–156. doi: 10.3897/zookeys.490.8880 (PMC4389182; doi:10.3897/zookeys.490.8880)
Supplement: XML Treatment for Zanchisme dromedarius [file zookeys.490.8880-treatment51.xml]

<!DOCTYPE tp:taxon-treatment
  PUBLIC "-//TaxonX//DTD Taxonomic Treatment Publishing DTD v0 20100105//EN" "tax-treatment-NSO.dtd">
<tp:taxon-treatment xmlns:tp="http://www.plazi.org/taxpub"><tp:treatment-meta><kwd-group><label>Taxon classification</label><kwd><named-content content-type="kingdom">Animalia</named-content></kwd><kwd><named-content content-type="order">Hemiptera</named-content></kwd><kwd><named-content content-type="family">Miridae</named-content></kwd></kwd-group><mixed-citation publication-type="journal"><person-group><name><surname>Henry</surname><given-names>Thomas J.</given-names></name></person-group><article-title>Revision of the Ceratocapsine <italic><tp:taxon-name><tp:taxon-name-part taxon-name-part-type="genus">Renodaeus</tp:taxon-name-part></tp:taxon-name></italic> group: <italic><tp:taxon-name><tp:taxon-name-part taxon-name-part-type="genus">Marinonicoris</tp:taxon-name-part></tp:taxon-name></italic>, <italic><tp:taxon-name><tp:taxon-name-part taxon-name-part-type="genus">Pilophoropsis</tp:taxon-name-part></tp:taxon-name></italic>, <italic><tp:taxon-name><tp:taxon-name-part taxon-name-part-type="genus">Renodaeus</tp:taxon-name-part></tp:taxon-name></italic>, and <italic><tp:taxon-name><tp:taxon-name-part taxon-name-part-type="genus">Zanchisme</tp:taxon-name-part></tp:taxon-name></italic>, with descriptions of four new genera (<tp:taxon-name><tp:taxon-name-part taxon-name-part-type="suborder">Heteroptera</tp:taxon-name-part></tp:taxon-name>, <tp:taxon-name><tp:taxon-name-part taxon-name-part-type="family">Miridae</tp:taxon-name-part></tp:taxon-name>, <tp:taxon-name><tp:taxon-name-part taxon-name-part-type="subfamily">Orthotylinae</tp:taxon-name-part></tp:taxon-name>)</article-title><source>Zookeys</source><day>25</day><month>3</month><year>2015</year><volume>2015</volume><issue>490</issue><fpage>1</fpage><lpage>156</lpage><pub-id pub-id-type="doi">10.3897/zookeys.490.8880</pub-id></mixed-citation></tp:treatment-meta><tp:nomenclature><tp:taxon-name>
                            <tp:taxon-name-part taxon-name-part-type="genus">Zanchisme</tp:taxon-name-part>
                            <tp:taxon-name-part taxon-name-part-type="species">dromedarius</tp:taxon-name-part>
                        </tp:taxon-name><tp:taxon-authority>(Reuter)</tp:taxon-authority><xref ref-type="fig" rid="F13">Figs 95–97</xref><xref ref-type="fig" rid="F44">, 292–294</xref><tp:nomenclature-citation-list><tp:nomenclature-citation><tp:taxon-name><tp:taxon-name-part taxon-name-part-type="genus">Schizonotus</tp:taxon-name-part> <tp:taxon-name-part taxon-name-part-type="species">dromedarius</tp:taxon-name-part></tp:taxon-name><comment> Reuter, 1892: 401 (orig. descrip.).</comment></tp:nomenclature-citation><tp:nomenclature-citation><tp:taxon-name><tp:taxon-name-part taxon-name-part-type="genus">Zanchisme</tp:taxon-name-part> <tp:taxon-name-part taxon-name-part-type="species">dromedarius</tp:taxon-name-part></tp:taxon-name><comment>: <xref ref-type="bibr" rid="B37">Kirkaldy 1904</xref>: 280 (comb. n.); <xref ref-type="bibr" rid="B7">Carvalho 1952</xref>: 83 (as type); <xref ref-type="bibr" rid="B10">Carvalho 1958</xref>: 153 (cat.); <xref ref-type="bibr" rid="B49">Maldonado 1966</xref>: 21, 23 (diag.); <xref ref-type="bibr" rid="B17">Carvalho and Schaffner 1974</xref>: 55, 58 (key); <xref ref-type="bibr" rid="B58">Schuh 1995</xref>: 204 (cat.).</comment></tp:nomenclature-citation><tp:nomenclature-citation><tp:taxon-name><tp:taxon-name-part taxon-name-part-type="genus">Schistonotellus</tp:taxon-name-part> <tp:taxon-name-part taxon-name-part-type="species">dromedarius</tp:taxon-name-part></tp:taxon-name><comment>: <xref ref-type="bibr" rid="B54">Reuter 1905</xref>: 32 (comb. n.).</comment></tp:nomenclature-citation><!--PageBreak--></tp:nomenclature-citation-list></tp:nomenclature><tp:treatment-sec sec-type="Diagnosis"><title>Diagnosis.</title><p><italic><tp:taxon-name><tp:taxon-name-part taxon-name-part-type="genus">Zanchisme</tp:taxon-name-part> <tp:taxon-name-part taxon-name-part-type="species">dromedarius</tp:taxon-name-part></tp:taxon-name></italic> (Figs <xref ref-type="fig" rid="F13">95–97</xref>) is distinguished by the three short tubercles across the anterior lobe of the pronotum, the uniformly shiny hemelytra, the golden scale-like setae on basal half of the corium, and apically pale antennal segment II. This is the only species of the genus with three tubercles on the anterior pronotal lobe.</p></tp:treatment-sec><tp:treatment-sec sec-type="Description"><title>Description.</title><p><italic>Male</italic> (n = 1): Length to apex of membrane 3.20 mm, width 1.02 mm. <italic>Head</italic>: Width 0.82 mm, interocular width 0.29 mm. <italic>Labium</italic>: Length 0.93 mm. <italic>Antenna</italic>: Segment I, length 0.22 mm; II, 0.62 mm; III, 0.40 mm; IV, 0.37 mm. <italic>Pronotum</italic>: Length 0.83 mm, basal width 0.85 mm, anterior width 0.45 mm, width at constriction 0.30 mm.</p><p><italic>Coloration</italic>: Overall yellowish brown. <italic>Head</italic>: Yellowish brown; eyes black. Pronotum: Anterior lobe yellowish brown; posterior lobe yellowish brown to dark brown. <italic>Mesoscutum</italic>: Dark brown. <italic>Scutellum</italic>: Dark brown. <italic>Hemelytron</italic>: Yellowish brown to slightly darker brown at base of corium and on cuneus; membrane smoky brown, paler at base and along apical cuneal margin. <italic>Ventral surface</italic>: Brown to reddish brown. <italic>Ostiolar evaporative area</italic>: Reddish brown. <italic>Legs</italic>: Femora reddish brown, basal fourth of hind femur pale; tibiae reddish brown, apical thirds of middle and hind femora becoming pale yellowish brown; tarsi and claws pale yellowish brown.</p><p><italic>Structure, texture, and vestiture</italic>: <italic>Head</italic>: Impunctate; with scattered semierect simple setae. <italic>Labium</italic>: Extending to middle of mesosternum just before middle coxae. <italic>Pronotum</italic>: Bilobed, narrowed anterior lobe with three, short tubercles, the middle one most prominent; posterior lobe strongly convex; anterior lobe impunctate; posterior lobe very finely punctate, appearing impunctate in certain light; with only scattered semierect simple setae. <italic>Scutellum</italic>: Finely transversely rugose. <italic>Hemelytron</italic>: Shiny, finely punctate, punctures heavier across pubescent patches and on cuneus; with two loose bands of silvery, scale-like setae, one across base of clavus and through middle of scutellum and one across middle of corium and onto adjacent clavus, intermixed on clavus and apical margin of corium with long, erect and semierect pale, nearly bristle-like setae and more generally scattered, shorter, pale simple setae. <italic>Ventral surface</italic>: Shiny.</p><p><italic>Male genitalia</italic>: Left paramere (Fig. <xref ref-type="fig" rid="F44">292</xref>) with slender beak-like apex and a quadrate process at middle. Right paramere (Fig. <xref ref-type="fig" rid="F44">294</xref>) with main stem and primary arm forming a shallow C-shape, and with one accessory spine behind arm. Phallotheca (Fig. <xref ref-type="fig" rid="F44">293</xref>) with a relatively stout, right-curving apical process and a more narrow, left-curving process on opposite side.</p><p><italic>Female</italic> (n = 1): Length to apex of membrane 2.98 mm, width 1.06 mm. <italic>Head</italic>: Width 0.78 mm, interocular width 0.40 mm. <italic>Labium</italic>: Length 0.93 mm, extending to middle of mesosternum. <italic>Antenna</italic>: Segment I, length 0.24 mm; II, 0.56 mm; III, 0.40 mm; IV, 0.38 mm. <italic>Pronotum</italic>: Length 0.80 mm, basal width 0.83 mm, anterior width 0.48 mm, width at constriction 0.27 mm.</p><p>Similar to male in overall shape and development of tubercles on anterior pronotal lobe, but slightly shorter and stouter, posterior pronotal lobe in lateral view more compressed from front to back, and hemelytral membrane slightly less elongate.</p></tp:treatment-sec><tp:treatment-sec sec-type="Host"><title>Host.</title><p>Unknown.</p><!--PageBreak--></tp:treatment-sec><tp:treatment-sec sec-type="Distribution"><title>Distribution.</title><p>Described from and previously known only from Venezuela. Colombia and Panama are new country records.</p></tp:treatment-sec><tp:treatment-sec sec-type="Type material examined"><title>Type material examined.</title><p>Holotype ♀: <italic><tp:taxon-name><tp:taxon-name-part taxon-name-part-type="genus">Zanchisme</tp:taxon-name-part> <tp:taxon-name-part taxon-name-part-type="species">dromedarius</tp:taxon-name-part></tp:taxon-name></italic> Reuter (♀): “Caracas”; [handwritten, white] “Zanchisme dromedarius sp. n. [printed] O. M. Reuter det.”; [pale blue label, printed] “Mus. Zool. H:fors Spec. typ. No. [handwritten] “10025 Zanchisme dromedarius Reut.” (00099731).</p></tp:treatment-sec><tp:treatment-sec sec-type="Other specimens examined"><title>Other specimens examined.</title><p><bold>COLOMBIA:</bold> <bold>Magdalena:</bold> Santa Marta, Darlington, 03 May 1900, collector unknown, 1♀ (00286333) (AMNH). <bold>PANAMA:</bold> <bold>Panama:</bold> El Cermeno, Apr 1939–May 1939, Zetek, 1♀ (00285959) (USNM). <bold>VENEZUELA:</bold> <bold>Distrito Federal:</bold> Caracas, <named-content xmlns:xlink="http://www.w3.org/1999/xlink" content-type="dwc:verbatimCoordinates" xlink:type="simple">10.5EN, 66.9EW</named-content>, 1700, collector unknown, 1♀ (00099731) (MZH). <bold>Guanare:</bold> R. Portuguesa, 3 Jan. 1965, C. Bordan, 1♂ (UNAM).</p></tp:treatment-sec><tp:treatment-sec><!--Section generated to contain objects referenced in tp:taxon-treatment.--><fig id="F13" position="float" orientation="portrait"><label>Figures 95–106.</label><caption><p><italic><tp:taxon-name><tp:taxon-name-part taxon-name-part-type="genus">Zanchisme</tp:taxon-name-part></tp:taxon-name></italic> and <italic><tp:taxon-name><tp:taxon-name-part taxon-name-part-type="genus">Zanchismeopsidea</tp:taxon-name-part></tp:taxon-name></italic> spp. <bold>95–104:</bold> <italic><tp:taxon-name><tp:taxon-name-part taxon-name-part-type="genus">Zanchisme</tp:taxon-name-part></tp:taxon-name></italic> spp. <bold>95</bold> <italic><tp:taxon-name><tp:taxon-name-part taxon-name-part-type="genus">Zanchisme</tp:taxon-name-part> <tp:taxon-name-part taxon-name-part-type="species">dromidarus</tp:taxon-name-part></tp:taxon-name></italic>, ♂ <bold>96</bold> <italic><tp:taxon-name><tp:taxon-name-part taxon-name-part-type="genus">Zanchisme</tp:taxon-name-part> <tp:taxon-name-part taxon-name-part-type="species">dromedarius</tp:taxon-name-part></tp:taxon-name></italic>, ♂ (lateral aspect) <bold>97</bold> <italic><tp:taxon-name><tp:taxon-name-part taxon-name-part-type="genus">Zanchisme</tp:taxon-name-part> <tp:taxon-name-part taxon-name-part-type="species">dromedarius</tp:taxon-name-part></tp:taxon-name></italic>, ♀ <bold>98</bold> <italic><tp:taxon-name><tp:taxon-name-part taxon-name-part-type="genus">Zanchisme</tp:taxon-name-part> <tp:taxon-name-part taxon-name-part-type="species">inermis</tp:taxon-name-part></tp:taxon-name></italic>, ♂ <bold>99</bold> <italic><tp:taxon-name><tp:taxon-name-part taxon-name-part-type="genus">Zanchisme</tp:taxon-name-part> <tp:taxon-name-part taxon-name-part-type="species">inermis</tp:taxon-name-part></tp:taxon-name></italic> <bold>100</bold> <italic><tp:taxon-name><tp:taxon-name-part taxon-name-part-type="genus">Zanchisme</tp:taxon-name-part> <tp:taxon-name-part taxon-name-part-type="species">illustris</tp:taxon-name-part></tp:taxon-name></italic>, ♂ <bold>101</bold> <italic><tp:taxon-name><tp:taxon-name-part taxon-name-part-type="genus">Zanchisme</tp:taxon-name-part> <tp:taxon-name-part taxon-name-part-type="species">illustris</tp:taxon-name-part></tp:taxon-name></italic>, ♀ <bold>102</bold> <italic><tp:taxon-name><tp:taxon-name-part taxon-name-part-type="genus">Zanchisme</tp:taxon-name-part> <tp:taxon-name-part taxon-name-part-type="species">mexicanus</tp:taxon-name-part></tp:taxon-name></italic>, ♂ <bold>103</bold> <italic><tp:taxon-name><tp:taxon-name-part taxon-name-part-type="genus">Zanchisme</tp:taxon-name-part> <tp:taxon-name-part taxon-name-part-type="species">mexicanus</tp:taxon-name-part></tp:taxon-name></italic>, ♂ (lateral aspect) <bold>104</bold> <italic><tp:taxon-name><tp:taxon-name-part taxon-name-part-type="genus">Zanchisme</tp:taxon-name-part> <tp:taxon-name-part taxon-name-part-type="species">mexicanus</tp:taxon-name-part></tp:taxon-name></italic>, <bold>105–106:</bold> <italic><tp:taxon-name><tp:taxon-name-part taxon-name-part-type="genus">Zanchismeopsidea</tp:taxon-name-part></tp:taxon-name></italic> sp. <bold>105</bold> <italic><tp:taxon-name><tp:taxon-name-part taxon-name-part-type="genus">Zanchismeopsidea</tp:taxon-name-part> <tp:taxon-name-part taxon-name-part-type="species">diegoi</tp:taxon-name-part></tp:taxon-name></italic>, ♂ <bold>106</bold> <italic><tp:taxon-name><tp:taxon-name-part taxon-name-part-type="genus">Zanchismeopsidea</tp:taxon-name-part> <tp:taxon-name-part taxon-name-part-type="species">diegoi</tp:taxon-name-part></tp:taxon-name></italic>, ♂ (lateral aspect).</p></caption><graphic xmlns:xlink="http://www.w3.org/1999/xlink" xlink:href="zookeys-490-001-g013.jpg" position="float" orientation="portrait" xlink:type="simple" id="oo_40636.jpg"/></fig><fig id="F44" position="float" orientation="portrait"><label>Figures 292–297.</label><caption><p>Male genitalia of <italic><tp:taxon-name><tp:taxon-name-part taxon-name-part-type="genus">Zanchisme</tp:taxon-name-part></tp:taxon-name></italic> spp. <bold>292–294:</bold> <italic><tp:taxon-name><tp:taxon-name-part taxon-name-part-type="genus">Zanchisme</tp:taxon-name-part> <tp:taxon-name-part taxon-name-part-type="species">dromedarius</tp:taxon-name-part></tp:taxon-name></italic> <bold>292</bold> left paramere, caudal aspect <bold>293</bold> phallotheca and endosoma <bold>294</bold> right paramere, caudal aspect <bold>295–297:</bold> <italic><tp:taxon-name><tp:taxon-name-part taxon-name-part-type="genus">Zanchisme</tp:taxon-name-part> <tp:taxon-name-part taxon-name-part-type="species">illustris</tp:taxon-name-part></tp:taxon-name></italic> <bold>295</bold> left paramere, caudal aspect <bold>296</bold> endosoma and phallotheca <bold>297</bold> right paramere, caudal aspect.</p></caption><graphic xmlns:xlink="http://www.w3.org/1999/xlink" xlink:href="zookeys-490-001-g044.jpg" position="float" orientation="portrait" xlink:type="simple" id="oo_40667.jpg"/></fig></tp:treatment-sec><ref-list><ref id="B37"><mixed-citation xmlns:xlink="http://www.w3.org/1999/xlink" xlink:type="simple"><person-group><name name-style="western"><surname>Kirkaldy</surname><given-names>GW</given-names></name></person-group> (<year>1904</year>) <article-title>Bibliographical and nomenclatoral notes on the <tp:taxon-name><tp:taxon-name-part taxon-name-part-type="order">Hemiptera</tp:taxon-name-part></tp:taxon-name>.--No. 3.</article-title><source>Entomologist</source><volume>37</volume>: <fpage>254</fpage>–<lpage>258</lpage>, <fpage>279</fpage>–<lpage>283</lpage>.</mixed-citation></ref><ref id="B7"><mixed-citation xmlns:xlink="http://www.w3.org/1999/xlink" xlink:type="simple"><person-group><name name-style="western"><surname>Carvalho</surname><given-names>JCM</given-names></name></person-group> (<year>1952</year>) <article-title>On the major classification of the <tp:taxon-name><tp:taxon-name-part taxon-name-part-type="family">Miridae</tp:taxon-name-part></tp:taxon-name> (<tp:taxon-name><tp:taxon-name-part taxon-name-part-type="order">Hemiptera</tp:taxon-name-part></tp:taxon-name>). (with keys to subfamilies and tribes and a catalogue of the world genera).</article-title><source>Anais da Academia Brasileira de Ciências</source><volume>24</volume>: <fpage>31</fpage>–<lpage>110</lpage>.</mixed-citation></ref><ref id="B10"><mixed-citation xmlns:xlink="http://www.w3.org/1999/xlink" xlink:type="simple"><person-group><name name-style="western"><surname>Carvalho</surname><given-names>JCM</given-names></name></person-group> (<year>1958</year>) <article-title>Catalogue of the <tp:taxon-name><tp:taxon-name-part taxon-name-part-type="family">Miridae</tp:taxon-name-part></tp:taxon-name> of the World. Arquivos Museu Nacional, Rio de Janeiro. Part III.</article-title><source><tp:taxon-name><tp:taxon-name-part taxon-name-part-type="subfamily">Orthotylinae</tp:taxon-name-part></tp:taxon-name></source><volume>47</volume>: <fpage>1</fpage>–<lpage>161</lpage>.</mixed-citation></ref><ref id="B49"><mixed-citation xmlns:xlink="http://www.w3.org/1999/xlink" xlink:type="simple"><person-group><name name-style="western"><surname>Maldonado</surname><given-names>J Capriles</given-names></name></person-group> (<year>1966</year>) <article-title>A note on <italic><tp:taxon-name><tp:taxon-name-part taxon-name-part-type="genus">Zanchisme</tp:taxon-name-part></tp:taxon-name></italic> Kirkaldy.</article-title><source>Proceedings of the Entomological Society of Washington</source><volume>68</volume>: <fpage>21</fpage>–<lpage>24</lpage>.</mixed-citation></ref><ref id="B17"><mixed-citation xmlns:xlink="http://www.w3.org/1999/xlink" xlink:type="simple"><person-group><name name-style="western"><surname>Carvalho</surname><given-names>JCM</given-names></name><name name-style="western"><surname>Schaffner</surname><given-names>JC</given-names></name></person-group> (<year>1974</year>) <article-title>Neotropical <tp:taxon-name><tp:taxon-name-part taxon-name-part-type="family">Miridae</tp:taxon-name-part></tp:taxon-name>, CLIX: Two new species of <italic><tp:taxon-name><tp:taxon-name-part taxon-name-part-type="genus">Zanchisme</tp:taxon-name-part></tp:taxon-name></italic> Kirkaldy, 1904 (<tp:taxon-name><tp:taxon-name-part taxon-name-part-type="tribe">Pilophorini</tp:taxon-name-part></tp:taxon-name>: <tp:taxon-name><tp:taxon-name-part taxon-name-part-type="order">Hemiptera</tp:taxon-name-part></tp:taxon-name>).</article-title><source>Revista Brasileira de Biologia</source><volume>33</volume> (<supplement>supl.</supplement>): <fpage>55</fpage>–<lpage>59</lpage> (1973).</mixed-citation></ref><ref id="B58"><mixed-citation xmlns:xlink="http://www.w3.org/1999/xlink" xlink:type="simple"><person-group><name name-style="western"><surname>Schuh</surname><given-names>RT</given-names></name></person-group> (<year>1995</year>) <source>Plant Bugs of the World (<tp:taxon-name><tp:taxon-name-part taxon-name-part-type="class">Insecta</tp:taxon-name-part></tp:taxon-name>: <tp:taxon-name><tp:taxon-name-part taxon-name-part-type="suborder">Heteroptera</tp:taxon-name-part></tp:taxon-name>: <tp:taxon-name><tp:taxon-name-part taxon-name-part-type="family">Miridae</tp:taxon-name-part></tp:taxon-name>). Systematic catalog, distributions, host list, and bibliography.</source><publisher-name>New York Entomological Society</publisher-name>, <publisher-loc>New York</publisher-loc>, <size units="page">1329 pp</size>.</mixed-citation></ref><ref id="B54"><mixed-citation xmlns:xlink="http://www.w3.org/1999/xlink" xlink:type="simple"><person-group><name name-style="western"><surname>Reuter</surname><given-names>OM</given-names></name></person-group> (<year>1905</year>) <article-title><tp:taxon-name><tp:taxon-name-part taxon-name-part-type="family">Capsidae</tp:taxon-name-part></tp:taxon-name> in Venezuela a D:o D:re Fr. Meinert collectae enumeratae novaeque species descriptae.</article-title><source>Öfversigt af Finska Vetenskaps-Societatens Förhanglingar</source><volume>47</volume>: <fpage>1</fpage>–<lpage>39</lpage>, 1 pl.</mixed-citation></ref></ref-list></tp:taxon-treatment>
