# Supplementary material for: Revision of the Ceratocapsine Renodaeus group: Marinonicoris, Pilophoropsis, Renodaeus, and Zanchisme, with descriptions of four new genera (Heteroptera, Miridae, Orthotylinae)
Source: Zookeys. 2015 Mar 25;(490):1–156. doi: 10.3897/zookeys.490.8880 (PMC4389182; doi:10.3897/zookeys.490.8880)
Supplement: XML Treatment for Zanchisme illustris [file zookeys.490.8880-treatment52.xml]

<!DOCTYPE tp:taxon-treatment
  PUBLIC "-//TaxonX//DTD Taxonomic Treatment Publishing DTD v0 20100105//EN" "tax-treatment-NSO.dtd">
<tp:taxon-treatment xmlns:tp="http://www.plazi.org/taxpub"><tp:treatment-meta><kwd-group><label>Taxon classification</label><kwd><named-content content-type="kingdom">Animalia</named-content></kwd><kwd><named-content content-type="order">Hemiptera</named-content></kwd><kwd><named-content content-type="family">Miridae</named-content></kwd></kwd-group><mixed-citation publication-type="journal"><person-group><name><surname>Henry</surname><given-names>Thomas J.</given-names></name></person-group><article-title>Revision of the Ceratocapsine <italic><tp:taxon-name><tp:taxon-name-part taxon-name-part-type="genus">Renodaeus</tp:taxon-name-part></tp:taxon-name></italic> group: <italic><tp:taxon-name><tp:taxon-name-part taxon-name-part-type="genus">Marinonicoris</tp:taxon-name-part></tp:taxon-name></italic>, <italic><tp:taxon-name><tp:taxon-name-part taxon-name-part-type="genus">Pilophoropsis</tp:taxon-name-part></tp:taxon-name></italic>, <italic><tp:taxon-name><tp:taxon-name-part taxon-name-part-type="genus">Renodaeus</tp:taxon-name-part></tp:taxon-name></italic>, and <italic><tp:taxon-name><tp:taxon-name-part taxon-name-part-type="genus">Zanchisme</tp:taxon-name-part></tp:taxon-name></italic>, with descriptions of four new genera (<tp:taxon-name><tp:taxon-name-part taxon-name-part-type="suborder">Heteroptera</tp:taxon-name-part></tp:taxon-name>, <tp:taxon-name><tp:taxon-name-part taxon-name-part-type="family">Miridae</tp:taxon-name-part></tp:taxon-name>, <tp:taxon-name><tp:taxon-name-part taxon-name-part-type="subfamily">Orthotylinae</tp:taxon-name-part></tp:taxon-name>)</article-title><source>Zookeys</source><day>25</day><month>3</month><year>2015</year><volume>2015</volume><issue>490</issue><fpage>1</fpage><lpage>156</lpage><pub-id pub-id-type="doi">10.3897/zookeys.490.8880</pub-id></mixed-citation></tp:treatment-meta><tp:nomenclature><tp:taxon-name>
                            <tp:taxon-name-part taxon-name-part-type="genus">Zanchisme</tp:taxon-name-part>
                            <tp:taxon-name-part taxon-name-part-type="species">illustris</tp:taxon-name-part>
                        </tp:taxon-name><tp:taxon-authority>Reuter</tp:taxon-authority><xref ref-type="fig" rid="F13">Figs 100</xref><xref ref-type="fig" rid="F13">, 101</xref><xref ref-type="fig" rid="F44">, 295–297</xref><!--PageBreak--><tp:nomenclature-citation-list><tp:nomenclature-citation><tp:taxon-name><tp:taxon-name-part taxon-name-part-type="genus">Zanchisme</tp:taxon-name-part> <tp:taxon-name-part taxon-name-part-type="species">illustris</tp:taxon-name-part></tp:taxon-name><comment> Reuter, 1907: 11 (orig. descrip.); <xref ref-type="bibr" rid="B66">Van Duzee 1907</xref>: 28 (note); <xref ref-type="bibr" rid="B10">Carvalho 1958</xref>: 153 (cat.); <xref ref-type="bibr" rid="B49">Maldonado 1966</xref>: 22 (descrip., key); <xref ref-type="bibr" rid="B17">Carvalho and Schaffner 1974</xref>: 55, 58 (key); <xref ref-type="bibr" rid="B12">Carvalho 1990</xref>: 218 (descrip.); <xref ref-type="bibr" rid="B58">Schuh 1995</xref>: 204 (cat.).</comment></tp:nomenclature-citation></tp:nomenclature-citation-list></tp:nomenclature><tp:treatment-sec sec-type="Diagnosis"><title>Diagnosis.</title><p>This species (Figs <xref ref-type="fig" rid="F13">100</xref>, <xref ref-type="fig" rid="F13">101</xref>) is distinguished by the two short tubercles on either side of the anterior lobe of the pronotum, the dull hemelytron with only the costal (emboliar) margin and cuneus shiny or polished, and the male genitalia.</p></tp:treatment-sec><tp:treatment-sec sec-type="Description"><title>Description.</title><p><italic>Male</italic> (n = 5): Length to apex of membrane 3.10–3.78 mm, width 0.90–1.02 mm. <italic>Head</italic>: Width 0.70–0.75 mm, interocular width 0.18–0.21 mm. <italic>Labium</italic>: Length 0.98–1.10 mm. <italic>Antenna</italic>: Segment I, length 0.21–0.24 mm; II, 0.77–0.83 mm; III, 0.35–0.45 mm; IV, 0.37–0.49 mm. <italic>Pronotum</italic>: Length 0.72–0.80 mm, basal width of posterior lobe 0.86–0.91 mm, width of anterior lobe 0.34–0.35 mm, width of constriction 0.30–0.35 mm.</p><p><italic>Coloration</italic>: <italic>Head</italic>: Yellowish brown to dark brown; eyes silvery, tinged with red. <italic>Antenna</italic>: Segment I pale yellow, with a narrow red (sometimes brownish) line on ventral surface and a short line on apical half of dorsal surface; segment II yellowish brown, apex more whitish, dorsal surface at base dark brown; segment III brown, apex more whitish; segment IV uniformly brown. <italic>Pronotum</italic>: Posterior lobe reddish brown to dark brown; anterior lobe yellowish brown to dark brown. <italic>Mesoscutum</italic>: Yellowish brown. <italic>Scutellum</italic>: Dark brown, with apex yellowish. <italic>Hemelytron</italic>: Yellowish brown to brown; costal margin (embolium) and cuneus reddish brown to dark brown; membrane dark brown, pale within areoles. <italic>Ventral surface</italic>: Thoracic area yellowish brown; abdomen yellowish brown, becoming darker brown distally toward genital capsule. <italic>Ostiolar evaporative area</italic>: White, central knob slightly embrowned. <italic>Legs</italic>: Fore coxae brown, middle and hind coxae white; fore and middle femora yellowish brown, darker dorsally, hind femur dark brown, pale at base and extreme apex; tibiae brown to reddish brown, pale on apical one third to one fourth; tarsi and claws yellowish.</p><p><italic>Structure, texture, and vestiture</italic>: <italic>Head</italic>: Shiny, impunctate; interocular area smooth, frons becoming transversely rugose. <italic>Labium</italic>: Extending to middle of mesosternum, not quite reaching bases of middle coxae. <italic>Pronotum</italic>: Bilobed, narrowed anterior lobe with two, short, blunt tubercles, one on either side, middle smooth, shiny; posterior lobe strongly convex, polished, impunctate; anterior lobe shiny, alutaceous; with only sparsely scattered, recumbent, simple setae. <italic>Mesoscutum</italic>: Shiny, impunctate. <italic>Scutellum</italic>: Impunctate, weakly rugose; with four or five long, erect, setae. <italic>Hemelytra</italic>: Dull over most of corium and clavus, polished along costal margin (embolium) and cuneus; clavus with three patches of silvery scale-like setae, longest one across base, one at middle, and a small one on apex; corium with two patches of silvery scale-like setae, larger one at middle and smaller one more basal; intermixed with sparsely placed, long, erect, dark brown, bristle-like setae. <italic>Ventral surface</italic>: Shiny; abdomen with short, semierect, simple setae.</p><p><italic>Male genitalia</italic>: Left paramere (Fig. <xref ref-type="fig" rid="F44">295</xref>) with a beak-like apical process and a short, slender, apically rounded process at middle. Right paramere (Fig. <xref ref-type="fig" rid="F44">297</xref>) with a slender main stem and one long, curved, marginally crenulate, lateral arm. Phallotheca (Fig. <xref ref-type="fig" rid="F44">296</xref>) evenly slender, with a slender, curved apical hook.</p><p><italic>Female</italic> (n = 2): Length to apex of membrane 2.98–3.14 mm, width 0.90–0.91 mm. <italic>Head</italic>: Width 0.66–0.67 mm, interocular width 0.30–0.32 mm. <italic>Labium</italic>: Length 0.98–0.99 mm, extending slightly past middle of mesosternum. <italic>Antenna</italic>: Segment I, length 0.19–0.20 mm; II, 0.56–0.59 mm; III, 00.29–0.35 mm; IV, 0.35 (missing) mm. <italic>Pronotum</italic>: Length 0.64–0.69 mm, basal width of posterior lobe 0.78–0.80 mm, width of anterior lobe 0.32–0.34 mm, width of constriction 0.30–0.32 mm. Similar to male in coloration and general appearance, with head more rounded and the interocular area proportionately wider.</p></tp:treatment-sec><tp:treatment-sec sec-type="Host"><title>Host.</title><p>Unknown.</p></tp:treatment-sec><tp:treatment-sec sec-type="Distribution"><title>Distribution.</title><p>Known only from Jamaica.</p></tp:treatment-sec><tp:treatment-sec sec-type="Discussion"><title>Discussion.</title><p><xref ref-type="bibr" rid="B49">Maldonado (1966)</xref> noted the association of this species with an ant (<italic><tp:taxon-name><tp:taxon-name-part taxon-name-part-type="genus">Crematogaste</tp:taxon-name-part></tp:taxon-name></italic> r sp.) in St. Catherine Parish, Jamaica, and reported it from <italic><tp:taxon-name><tp:taxon-name-part taxon-name-part-type="genus">Ipomoea</tp:taxon-name-part> <tp:taxon-name-part taxon-name-part-type="species">fistulosa</tp:taxon-name-part></tp:taxon-name></italic> Mart DC ex Choisy [<tp:taxon-name><tp:taxon-name-part taxon-name-part-type="family">Convolvulaceae</tp:taxon-name-part></tp:taxon-name>] in Kingston.</p></tp:treatment-sec><tp:treatment-sec sec-type="Type material examined"><title>Type material examined.</title><p>Holotype: <italic><tp:taxon-name><tp:taxon-name-part taxon-name-part-type="genus">Zanchisme</tp:taxon-name-part> <tp:taxon-name-part taxon-name-part-type="species">illustris</tp:taxon-name-part></tp:taxon-name></italic> Reuter (abdomen missing, but appears to be a ♂ [slender appearance]): “Mandev’le, Ja., Apr. 06”; “VanDuzee Collector”; “48”; [white, handwritten] “Zanchisme illustris sp. n. [printed] O. M. Reuter det.”; [pale blue label, printed] Mus. Zool. H:fors Spec. typ. No. [handwritten] 10026 Zanchisme illustris Reut”; (00099732) (ZMUH). Specimen in poor condition; abdomen missing, both hemelytra were detached and loose in unit tray [I glued both to point adjacent to specimen].</p></tp:treatment-sec><tp:treatment-sec sec-type="Other specimens examined"><title>Other specimens examined.</title><p><bold>JAMAICA:</bold> <bold>Clarendon Parish:</bold> Alston, 2000’ (610 m), 25 Apr 1972–29 Jul 1972, C. Crickett, 7♂♂ (00285975-00285981) (USNM). <bold>Kingston Parish:</bold> Kingston, Jul 1961, J. Maldonado Capriles, 1♂ (00285960) (USNM). <bold>Manchester:</bold> 4 mi. south of Christiana, Jul 1961, J. Maldonado Capriles, 1 (?sex) (00285961) (USNM). Mandeville, <named-content xmlns:xlink="http://www.w3.org/1999/xlink" content-type="dwc:verbatimCoordinates" xlink:type="simple">18.03378EN, 77.50012EW</named-content>, 23 Aug 1960, J. Howard Frank, light trap, 1♂ (00285965) (USNM). Mandeville, <named-content xmlns:xlink="http://www.w3.org/1999/xlink" content-type="dwc:verbatimCoordinates" xlink:type="simple">18.03378EN, 77.50012EW</named-content>, 618 m, 1700, collector unknown, 1 (?sex) (00099732) (MZH). Mandeville, 18 May 1969, R. E. Woodruff, 1♂ (FSCA). <bold>Portland Parish:</bold> Green Hills Inst. <!--PageBreak-->Jamaica, 13 Dec 1969, E.G. Farnworth, light trap, 1♂ (00285964) (USNM). Port Antonio, <named-content xmlns:xlink="http://www.w3.org/1999/xlink" content-type="dwc:verbatimCoordinates" xlink:type="simple">18.17435EN, 76.45018EW</named-content>, 1900, A. E. Wight, 1♂ (00286332) (AMNH). <bold>Saint Andrew:</bold> Hardwar Gap, <named-content xmlns:xlink="http://www.w3.org/1999/xlink" content-type="dwc:verbatimCoordinates" xlink:type="simple">18.08774EN, 76.71017EW</named-content>, 1219 m, 25 Aug 1966, H. F. Howden, 1♂ (00375003) (CNC). <bold>Saint Catherine:</bold> 1 mile N of Old Harbour, <named-content xmlns:xlink="http://www.w3.org/1999/xlink" content-type="dwc:verbatimCoordinates" xlink:type="simple">17.95551EN, 77.10789EW</named-content>, 21 Oct 1957, T. H. Farr, taken in association with <italic><tp:taxon-name><tp:taxon-name-part taxon-name-part-type="genus">Crematogaster</tp:taxon-name-part></tp:taxon-name></italic> sp., 1♂ (00285973) (USNM). Guanaboa Vale, 01 Aug 1958, T.H. Farr, 1♂ (00285974) (USNM). <bold>St. Andrew Parish:</bold> Halfway Tree, 22 Feb 1959, T. H. Farr, light trap, 2 nymphs (00285969, 00285970), 1♂ (00285971), 1♀ (00285972) (USNM); Jul 1968, J. Maldonado Capriles, light trap, 2♀♀ (00285966, 00285967), 1♂ (00285968) (USNM). Holywell Forest Camp, 1219 m, 16 Dec 1971, M. Winegar, light trap, 1♂  (00285963) (USNM); 20 Jun 1972, M. Winegar, light trap, 1♂ (00285962) (USNM). Irishtown, 06 Jul 1971, J.A. Slater, R. M. Baranowsk, &amp; J. E. Harrington, 2♂♂ (00286330, 00286331) (AMNH). <bold>St. Catherine Parish:</bold> near Fort Clarence, 07 Dec 1975, G. F. Hevel, 1♂ (00285982) (USNM). <bold>St. Thomas Parish:</bold> Whitfield Hall, <named-content xmlns:xlink="http://www.w3.org/1999/xlink" content-type="dwc:verbatimCoordinates" xlink:type="simple">18.04882EN, 76.62191EW</named-content>, 1234 m, 27 Jul 1966, Howden and Becker, 1♀ (00375006) (CNC). <bold>Westmoreland:</bold> Cornwall Mountain, <named-content xmlns:xlink="http://www.w3.org/1999/xlink" content-type="dwc:verbatimCoordinates" xlink:type="simple">18.28583EN, 78.03493EW</named-content>, 283 m, 18 Aug 1966, Howden and Becker, 2♀♀ (00375004, 00375005) (CNC).</p></tp:treatment-sec><tp:treatment-sec><!--Section generated to contain objects referenced in tp:taxon-treatment.--><fig id="F13" position="float" orientation="portrait"><label>Figures 95–106.</label><caption><p><italic><tp:taxon-name><tp:taxon-name-part taxon-name-part-type="genus">Zanchisme</tp:taxon-name-part></tp:taxon-name></italic> and <italic><tp:taxon-name><tp:taxon-name-part taxon-name-part-type="genus">Zanchismeopsidea</tp:taxon-name-part></tp:taxon-name></italic> spp. <bold>95–104:</bold> <italic><tp:taxon-name><tp:taxon-name-part taxon-name-part-type="genus">Zanchisme</tp:taxon-name-part></tp:taxon-name></italic> spp. <bold>95</bold> <italic><tp:taxon-name><tp:taxon-name-part taxon-name-part-type="genus">Zanchisme</tp:taxon-name-part> <tp:taxon-name-part taxon-name-part-type="species">dromidarus</tp:taxon-name-part></tp:taxon-name></italic>, ♂ <bold>96</bold> <italic><tp:taxon-name><tp:taxon-name-part taxon-name-part-type="genus">Zanchisme</tp:taxon-name-part> <tp:taxon-name-part taxon-name-part-type="species">dromedarius</tp:taxon-name-part></tp:taxon-name></italic>, ♂ (lateral aspect) <bold>97</bold> <italic><tp:taxon-name><tp:taxon-name-part taxon-name-part-type="genus">Zanchisme</tp:taxon-name-part> <tp:taxon-name-part taxon-name-part-type="species">dromedarius</tp:taxon-name-part></tp:taxon-name></italic>, ♀ <bold>98</bold> <italic><tp:taxon-name><tp:taxon-name-part taxon-name-part-type="genus">Zanchisme</tp:taxon-name-part> <tp:taxon-name-part taxon-name-part-type="species">inermis</tp:taxon-name-part></tp:taxon-name></italic>, ♂ <bold>99</bold> <italic><tp:taxon-name><tp:taxon-name-part taxon-name-part-type="genus">Zanchisme</tp:taxon-name-part> <tp:taxon-name-part taxon-name-part-type="species">inermis</tp:taxon-name-part></tp:taxon-name></italic> <bold>100</bold> <italic><tp:taxon-name><tp:taxon-name-part taxon-name-part-type="genus">Zanchisme</tp:taxon-name-part> <tp:taxon-name-part taxon-name-part-type="species">illustris</tp:taxon-name-part></tp:taxon-name></italic>, ♂ <bold>101</bold> <italic><tp:taxon-name><tp:taxon-name-part taxon-name-part-type="genus">Zanchisme</tp:taxon-name-part> <tp:taxon-name-part taxon-name-part-type="species">illustris</tp:taxon-name-part></tp:taxon-name></italic>, ♀ <bold>102</bold> <italic><tp:taxon-name><tp:taxon-name-part taxon-name-part-type="genus">Zanchisme</tp:taxon-name-part> <tp:taxon-name-part taxon-name-part-type="species">mexicanus</tp:taxon-name-part></tp:taxon-name></italic>, ♂ <bold>103</bold> <italic><tp:taxon-name><tp:taxon-name-part taxon-name-part-type="genus">Zanchisme</tp:taxon-name-part> <tp:taxon-name-part taxon-name-part-type="species">mexicanus</tp:taxon-name-part></tp:taxon-name></italic>, ♂ (lateral aspect) <bold>104</bold> <italic><tp:taxon-name><tp:taxon-name-part taxon-name-part-type="genus">Zanchisme</tp:taxon-name-part> <tp:taxon-name-part taxon-name-part-type="species">mexicanus</tp:taxon-name-part></tp:taxon-name></italic>, <bold>105–106:</bold> <italic><tp:taxon-name><tp:taxon-name-part taxon-name-part-type="genus">Zanchismeopsidea</tp:taxon-name-part></tp:taxon-name></italic> sp. <bold>105</bold> <italic><tp:taxon-name><tp:taxon-name-part taxon-name-part-type="genus">Zanchismeopsidea</tp:taxon-name-part> <tp:taxon-name-part taxon-name-part-type="species">diegoi</tp:taxon-name-part></tp:taxon-name></italic>, ♂ <bold>106</bold> <italic><tp:taxon-name><tp:taxon-name-part taxon-name-part-type="genus">Zanchismeopsidea</tp:taxon-name-part> <tp:taxon-name-part taxon-name-part-type="species">diegoi</tp:taxon-name-part></tp:taxon-name></italic>, ♂ (lateral aspect).</p></caption><graphic xmlns:xlink="http://www.w3.org/1999/xlink" xlink:href="zookeys-490-001-g013.jpg" position="float" orientation="portrait" xlink:type="simple" id="oo_40636.jpg"/></fig><fig id="F44" position="float" orientation="portrait"><label>Figures 292–297.</label><caption><p>Male genitalia of <italic><tp:taxon-name><tp:taxon-name-part taxon-name-part-type="genus">Zanchisme</tp:taxon-name-part></tp:taxon-name></italic> spp. <bold>292–294:</bold> <italic><tp:taxon-name><tp:taxon-name-part taxon-name-part-type="genus">Zanchisme</tp:taxon-name-part> <tp:taxon-name-part taxon-name-part-type="species">dromedarius</tp:taxon-name-part></tp:taxon-name></italic> <bold>292</bold> left paramere, caudal aspect <bold>293</bold> phallotheca and endosoma <bold>294</bold> right paramere, caudal aspect <bold>295–297:</bold> <italic><tp:taxon-name><tp:taxon-name-part taxon-name-part-type="genus">Zanchisme</tp:taxon-name-part> <tp:taxon-name-part taxon-name-part-type="species">illustris</tp:taxon-name-part></tp:taxon-name></italic> <bold>295</bold> left paramere, caudal aspect <bold>296</bold> endosoma and phallotheca <bold>297</bold> right paramere, caudal aspect.</p></caption><graphic xmlns:xlink="http://www.w3.org/1999/xlink" xlink:href="zookeys-490-001-g044.jpg" position="float" orientation="portrait" xlink:type="simple" id="oo_40667.jpg"/></fig></tp:treatment-sec><ref-list><ref id="B66"><mixed-citation xmlns:xlink="http://www.w3.org/1999/xlink" xlink:type="simple"><person-group><name name-style="western"><surname>Van Duzee</surname><given-names>EP</given-names></name></person-group> (<year>1907</year>) <article-title>Notes on Jamaican <tp:taxon-name><tp:taxon-name-part taxon-name-part-type="order">Hemiptera</tp:taxon-name-part></tp:taxon-name>: A report on a collection of <tp:taxon-name><tp:taxon-name-part taxon-name-part-type="order">Hemiptera</tp:taxon-name-part></tp:taxon-name> made on the island of Jamaica in the spring of 1906.</article-title><source>Bulletin of the Buffalo Society of Natural Sciences</source><volume>8</volume>: <fpage>1</fpage>–<lpage>79</lpage>.</mixed-citation></ref><ref id="B10"><mixed-citation xmlns:xlink="http://www.w3.org/1999/xlink" xlink:type="simple"><person-group><name name-style="western"><surname>Carvalho</surname><given-names>JCM</given-names></name></person-group> (<year>1958</year>) <article-title>Catalogue of the <tp:taxon-name><tp:taxon-name-part taxon-name-part-type="family">Miridae</tp:taxon-name-part></tp:taxon-name> of the World. Arquivos Museu Nacional, Rio de Janeiro. Part III.</article-title><source><tp:taxon-name><tp:taxon-name-part taxon-name-part-type="subfamily">Orthotylinae</tp:taxon-name-part></tp:taxon-name></source><volume>47</volume>: <fpage>1</fpage>–<lpage>161</lpage>.</mixed-citation></ref><ref id="B49"><mixed-citation xmlns:xlink="http://www.w3.org/1999/xlink" xlink:type="simple"><person-group><name name-style="western"><surname>Maldonado</surname><given-names>J Capriles</given-names></name></person-group> (<year>1966</year>) <article-title>A note on <italic><tp:taxon-name><tp:taxon-name-part taxon-name-part-type="genus">Zanchisme</tp:taxon-name-part></tp:taxon-name></italic> Kirkaldy.</article-title><source>Proceedings of the Entomological Society of Washington</source><volume>68</volume>: <fpage>21</fpage>–<lpage>24</lpage>.</mixed-citation></ref><ref id="B17"><mixed-citation xmlns:xlink="http://www.w3.org/1999/xlink" xlink:type="simple"><person-group><name name-style="western"><surname>Carvalho</surname><given-names>JCM</given-names></name><name name-style="western"><surname>Schaffner</surname><given-names>JC</given-names></name></person-group> (<year>1974</year>) <article-title>Neotropical <tp:taxon-name><tp:taxon-name-part taxon-name-part-type="family">Miridae</tp:taxon-name-part></tp:taxon-name>, CLIX: Two new species of <italic><tp:taxon-name><tp:taxon-name-part taxon-name-part-type="genus">Zanchisme</tp:taxon-name-part></tp:taxon-name></italic> Kirkaldy, 1904 (<tp:taxon-name><tp:taxon-name-part taxon-name-part-type="tribe">Pilophorini</tp:taxon-name-part></tp:taxon-name>: <tp:taxon-name><tp:taxon-name-part taxon-name-part-type="order">Hemiptera</tp:taxon-name-part></tp:taxon-name>).</article-title><source>Revista Brasileira de Biologia</source><volume>33</volume> (<supplement>supl.</supplement>): <fpage>55</fpage>–<lpage>59</lpage> (1973).</mixed-citation></ref><ref id="B12"><mixed-citation xmlns:xlink="http://www.w3.org/1999/xlink" xlink:type="simple"><person-group><name name-style="western"><surname>Carvalho</surname><given-names>JCM</given-names></name></person-group> (<year>1990</year>) <article-title>Mirideos neotropicais, CCCXVII: Novo gênero e espécies colecionadas por E. P. Van Duzee, descritas por Reuter, originarias da Jamaica (<tp:taxon-name><tp:taxon-name-part taxon-name-part-type="order">Hemiptera</tp:taxon-name-part></tp:taxon-name>).</article-title><source>Revista Brasileira de Biologia</source><volume>50</volume>: <fpage>497</fpage>–<lpage>505</lpage>.</mixed-citation></ref><ref id="B58"><mixed-citation xmlns:xlink="http://www.w3.org/1999/xlink" xlink:type="simple"><person-group><name name-style="western"><surname>Schuh</surname><given-names>RT</given-names></name></person-group> (<year>1995</year>) <source>Plant Bugs of the World (<tp:taxon-name><tp:taxon-name-part taxon-name-part-type="class">Insecta</tp:taxon-name-part></tp:taxon-name>: <tp:taxon-name><tp:taxon-name-part taxon-name-part-type="suborder">Heteroptera</tp:taxon-name-part></tp:taxon-name>: <tp:taxon-name><tp:taxon-name-part taxon-name-part-type="family">Miridae</tp:taxon-name-part></tp:taxon-name>). Systematic catalog, distributions, host list, and bibliography.</source><publisher-name>New York Entomological Society</publisher-name>, <publisher-loc>New York</publisher-loc>, <size units="page">1329 pp</size>.</mixed-citation></ref></ref-list></tp:taxon-treatment>
