# Supplementary material for: Revision of the Ceratocapsine Renodaeus group: Marinonicoris, Pilophoropsis, Renodaeus, and Zanchisme, with descriptions of four new genera (Heteroptera, Miridae, Orthotylinae)
Source: Zookeys. 2015 Mar 25;(490):1–156. doi: 10.3897/zookeys.490.8880 (PMC4389182; doi:10.3897/zookeys.490.8880)
Supplement: XML Treatment for Zanchisme inermis [file zookeys.490.8880-treatment53.xml]

<!DOCTYPE tp:taxon-treatment
  PUBLIC "-//TaxonX//DTD Taxonomic Treatment Publishing DTD v0 20100105//EN" "tax-treatment-NSO.dtd">
<tp:taxon-treatment xmlns:tp="http://www.plazi.org/taxpub"><tp:treatment-meta><kwd-group><label>Taxon classification</label><kwd><named-content content-type="kingdom">Animalia</named-content></kwd><kwd><named-content content-type="order">Hemiptera</named-content></kwd><kwd><named-content content-type="family">Miridae</named-content></kwd></kwd-group><mixed-citation publication-type="journal"><person-group><name><surname>Henry</surname><given-names>Thomas J.</given-names></name></person-group><article-title>Revision of the Ceratocapsine <italic><tp:taxon-name><tp:taxon-name-part taxon-name-part-type="genus">Renodaeus</tp:taxon-name-part></tp:taxon-name></italic> group: <italic><tp:taxon-name><tp:taxon-name-part taxon-name-part-type="genus">Marinonicoris</tp:taxon-name-part></tp:taxon-name></italic>, <italic><tp:taxon-name><tp:taxon-name-part taxon-name-part-type="genus">Pilophoropsis</tp:taxon-name-part></tp:taxon-name></italic>, <italic><tp:taxon-name><tp:taxon-name-part taxon-name-part-type="genus">Renodaeus</tp:taxon-name-part></tp:taxon-name></italic>, and <italic><tp:taxon-name><tp:taxon-name-part taxon-name-part-type="genus">Zanchisme</tp:taxon-name-part></tp:taxon-name></italic>, with descriptions of four new genera (<tp:taxon-name><tp:taxon-name-part taxon-name-part-type="suborder">Heteroptera</tp:taxon-name-part></tp:taxon-name>, <tp:taxon-name><tp:taxon-name-part taxon-name-part-type="family">Miridae</tp:taxon-name-part></tp:taxon-name>, <tp:taxon-name><tp:taxon-name-part taxon-name-part-type="subfamily">Orthotylinae</tp:taxon-name-part></tp:taxon-name>)</article-title><source>Zookeys</source><day>25</day><month>3</month><year>2015</year><volume>2015</volume><issue>490</issue><fpage>1</fpage><lpage>156</lpage><pub-id pub-id-type="doi">10.3897/zookeys.490.8880</pub-id></mixed-citation></tp:treatment-meta><tp:nomenclature><tp:taxon-name>
                            <tp:taxon-name-part taxon-name-part-type="genus">Zanchisme</tp:taxon-name-part>
                            <tp:taxon-name-part taxon-name-part-type="species">inermis</tp:taxon-name-part>
                        </tp:taxon-name><tp:taxon-authority>Carvalho &amp; Schaffner</tp:taxon-authority><xref ref-type="fig" rid="F13">Figs 98</xref><xref ref-type="fig" rid="F13">, 99</xref><xref ref-type="fig" rid="F45">, 298–300</xref><tp:nomenclature-citation-list><tp:nomenclature-citation><tp:taxon-name><tp:taxon-name-part taxon-name-part-type="genus">Zanchisme</tp:taxon-name-part> <tp:taxon-name-part taxon-name-part-type="species">inermis</tp:taxon-name-part></tp:taxon-name><comment> Carvalho &amp; Schaffner, 1974: 57 (orig. descrip.); <xref ref-type="bibr" rid="B15">Carvalho and Froeschner 1987</xref>: 219 (type list); <xref ref-type="bibr" rid="B58">Schuh 1995</xref>: 204 (cat.).</comment></tp:nomenclature-citation></tp:nomenclature-citation-list></tp:nomenclature><tp:treatment-sec sec-type="Diagnosis"><title>Diagnosis.</title><p>This species (Figs <xref ref-type="fig" rid="F13">98</xref>, <xref ref-type="fig" rid="F13">99</xref>) is distinguished by the lack of tubercles on the anterior lobe of the pronotum, the uniformly shiny hemelytra, with a band of silvery, scale-like setae across the base of the clavus and corium and a loose patch of silvery scale-like setae through the middle of the corium and distal two thirds of the clavus, and the male genitalia, especially the left paramere (Fig. <xref ref-type="fig" rid="F45">298</xref>).</p></tp:treatment-sec><tp:treatment-sec sec-type="Description"><title>Description.</title><p><italic>Male</italic> (n = 2; holotype measurements in parentheses): Length to apex of membrane 3.42 mm (3.30 mm), width 0.98 mm (0.99 mm). <italic>Head</italic>: Width 0.74 mm (0.77 mm), interocular width 0.18 mm (0.24 mm). <italic>Labium</italic>: Length 0.88 mm (0.94 mm). <italic>Antenna</italic>: Segment I, length 0.22 mm (0.24 mm); II, 0.66 mm (0.61 mm); III, 0.40 mm (0.40 mm); IV, 0.42 mm (0.35 mm). <italic>Pronotum</italic>: Length 0.74 mm (0.75 mm), basal width of posterior lobe 0.94 mm (0.91 mm), width of anterior lobe 0.35 mm (0.37 mm), width of constriction 0.34 mm (0.32 mm).</p><!--PageBreak--><p><italic>Coloration</italic>: <italic>Head</italic>: Brown to fuscous. <italic>Antenna</italic>: Segment I yellowish brown, with a narrow red line on dorsal and ventral surface; segment I brown, with a short dark brown line dorsally at base; segment III and IV dark brown. <italic>Pronotum</italic>: Dark brown, base of anterior lobe sometimes slightly paler brown. <italic>Mesoscutum</italic>: Brown. Scutellum brown, apex slightly paler. <italic>Hemelytron</italic>: Uniformly dark brown. <italic>Ventral surface</italic>: Thoracic segments dark brown; abdomen dark brown, glaucous stridulatory patch pale. <italic>Ostiolar evaporative area</italic>: Dark reddish brown. <italic>Legs</italic>: Fore coxae brown, middle and hind coxae whitish; fore femur dark brown, middle and hind femora dark brown with bases pale yellow or whitish; tibiae dark brown, with apices paler yellow; tarsi and claws yellowish.</p><p><italic>Structure, texture, and vestiture</italic>: <italic>Head</italic>: Shiny, impunctate, frons weakly alutaceous; with scattered erect and semierect, simple setae. <italic>Labium</italic>: Extending to posterior margin of mesosternum, nearly to bases of middle coxae. <italic>Pronotum</italic>: Bilobed, narrowed anterior lobe lacking tubercles, anterior margin with a somewhat shallow, transverse ridge; posterior lobe strongly convex; shiny, polished, impunctate; with scattered, short, recumbent simple setae. <italic>Mesoscutum</italic>: Shiny, impunctate. <italic>Scutellum</italic>: Shiny, impunctate; with a brown band of silvery, scale-like setae through middle. <italic>Hemelytron</italic>: Uniformly shiny; with a band of silvery, scale-like setae across base of corium and clavus and a wide patch of less dense scale-like setae through apical two thirds of clavus and inner middle half of corium, sparsely intermixed with short, recumbent, simple setae and long, erect, bristle-like setae. <italic>Ventral surface</italic>: Shiny; abdomen with scattered and irregular rows of semierect, simple setae.</p><p><italic>Male genitalia</italic>: Left paramere (Fig. <xref ref-type="fig" rid="F45">298</xref>) with an elongate beak-like process with opposite side extended into a long slender process; middle with a small, bilobed, wing-like process. Right paramere (Fig. <xref ref-type="fig" rid="F45">300</xref>) with a slender mainstem and one short lateral arm curved upward. Phallotheca (Fig. <xref ref-type="fig" rid="F45">299</xref>) stout, with a long, slender apical process and a shorter, more stout, recurved, subapical process.</p><p><italic>Female</italic> (n = 2): Length to apex of membrane 2.94–3.10 mm, width 1.02–1.06 mm. <italic>Head</italic>: Width 0.70–0.74 mm, interocular width 0.32–0.34 mm. <italic>Labium</italic>: Length 0.98–1.02 mm, extending slightly past middle of mesosternum. <italic>Antenna</italic>: Segment I length 0.22–0.24 mm; II, 0.56 mm (one missing); III, 0.38 mm (one missing); IV, 0.42 mm (one missing). <italic>Pronotum</italic>: Length 0.69–0.70 mm, width of posterior lobe 0.85–0.91 mm, width of anterior lobe 0.30–0.32 mm, width of constriction 0.34–0.35 mm.</p></tp:treatment-sec><tp:treatment-sec sec-type="Host"><title>Host.</title><p>One specimen from Mexico was taken on <italic><tp:taxon-name><tp:taxon-name-part taxon-name-part-type="genus">Mimosa</tp:taxon-name-part> <tp:taxon-name-part taxon-name-part-type="species">pigra</tp:taxon-name-part></tp:taxon-name></italic> L. [<tp:taxon-name><tp:taxon-name-part taxon-name-part-type="family">Fabaceae</tp:taxon-name-part></tp:taxon-name>].</p></tp:treatment-sec><tp:treatment-sec sec-type="Distribution"><title>Distribution.</title><p>Previously known only from Oaxaca, Mexico. Guerrero is a new Mexican state record. Costa Rica and Honduras are new country records.</p></tp:treatment-sec><tp:treatment-sec sec-type="Type material examined"><title>Type material examined.</title><p>Holotype ♂: <bold>MEXICO:</bold> <bold>Oaxaca:</bold> La Ventosa, 72 mi. E. Oaxaca, VII–21–63, J. Doyen collector (CAS).</p></tp:treatment-sec><tp:treatment-sec sec-type="Other specimens examined"><title>Other specimens examined.</title><p><bold>COSTA RICA:</bold> <bold>Guanacaste:</bold> South Canas, 25 Feb 1989–08 Mar 1989, F. D. Parker, 1♀ (00286353) (USU). Com., 13 k N Comayagua Hwy. 1, 18 Jul. 1977, O’Brien and Marshall, 1♂, 1♀(USNM). Guanacoste, 14 km S Cañas, 1–7 Feb. 1991, F. D. Parker, 1♂ (USU). <bold>MEXICO:</bold> <bold>Guerrero:</bold> Barra Vieja, 05 Mar 1986, H. Miranda, <italic><tp:taxon-name><tp:taxon-name-part taxon-name-part-type="genus">Mimosa</tp:taxon-name-part> <tp:taxon-name-part taxon-name-part-type="species">pigra</tp:taxon-name-part></tp:taxon-name></italic> (<tp:taxon-name><tp:taxon-name-part taxon-name-part-type="family">Fabaceae</tp:taxon-name-part></tp:taxon-name>), 1♀ (00285983) (USNM). <bold>Oaxaca:</bold> Puerto Escondido, 22 Aug 1975, H. Brailovsky, 1♂ (00286357) (UNAM).</p></tp:treatment-sec><tp:treatment-sec><!--Section generated to contain objects referenced in tp:taxon-treatment.--><fig id="F13" position="float" orientation="portrait"><label>Figures 95–106.</label><caption><p><italic><tp:taxon-name><tp:taxon-name-part taxon-name-part-type="genus">Zanchisme</tp:taxon-name-part></tp:taxon-name></italic> and <italic><tp:taxon-name><tp:taxon-name-part taxon-name-part-type="genus">Zanchismeopsidea</tp:taxon-name-part></tp:taxon-name></italic> spp. <bold>95–104:</bold> <italic><tp:taxon-name><tp:taxon-name-part taxon-name-part-type="genus">Zanchisme</tp:taxon-name-part></tp:taxon-name></italic> spp. <bold>95</bold> <italic><tp:taxon-name><tp:taxon-name-part taxon-name-part-type="genus">Zanchisme</tp:taxon-name-part> <tp:taxon-name-part taxon-name-part-type="species">dromidarus</tp:taxon-name-part></tp:taxon-name></italic>, ♂ <bold>96</bold> <italic><tp:taxon-name><tp:taxon-name-part taxon-name-part-type="genus">Zanchisme</tp:taxon-name-part> <tp:taxon-name-part taxon-name-part-type="species">dromedarius</tp:taxon-name-part></tp:taxon-name></italic>, ♂ (lateral aspect) <bold>97</bold> <italic><tp:taxon-name><tp:taxon-name-part taxon-name-part-type="genus">Zanchisme</tp:taxon-name-part> <tp:taxon-name-part taxon-name-part-type="species">dromedarius</tp:taxon-name-part></tp:taxon-name></italic>, ♀ <bold>98</bold> <italic><tp:taxon-name><tp:taxon-name-part taxon-name-part-type="genus">Zanchisme</tp:taxon-name-part> <tp:taxon-name-part taxon-name-part-type="species">inermis</tp:taxon-name-part></tp:taxon-name></italic>, ♂ <bold>99</bold> <italic><tp:taxon-name><tp:taxon-name-part taxon-name-part-type="genus">Zanchisme</tp:taxon-name-part> <tp:taxon-name-part taxon-name-part-type="species">inermis</tp:taxon-name-part></tp:taxon-name></italic> <bold>100</bold> <italic><tp:taxon-name><tp:taxon-name-part taxon-name-part-type="genus">Zanchisme</tp:taxon-name-part> <tp:taxon-name-part taxon-name-part-type="species">illustris</tp:taxon-name-part></tp:taxon-name></italic>, ♂ <bold>101</bold> <italic><tp:taxon-name><tp:taxon-name-part taxon-name-part-type="genus">Zanchisme</tp:taxon-name-part> <tp:taxon-name-part taxon-name-part-type="species">illustris</tp:taxon-name-part></tp:taxon-name></italic>, ♀ <bold>102</bold> <italic><tp:taxon-name><tp:taxon-name-part taxon-name-part-type="genus">Zanchisme</tp:taxon-name-part> <tp:taxon-name-part taxon-name-part-type="species">mexicanus</tp:taxon-name-part></tp:taxon-name></italic>, ♂ <bold>103</bold> <italic><tp:taxon-name><tp:taxon-name-part taxon-name-part-type="genus">Zanchisme</tp:taxon-name-part> <tp:taxon-name-part taxon-name-part-type="species">mexicanus</tp:taxon-name-part></tp:taxon-name></italic>, ♂ (lateral aspect) <bold>104</bold> <italic><tp:taxon-name><tp:taxon-name-part taxon-name-part-type="genus">Zanchisme</tp:taxon-name-part> <tp:taxon-name-part taxon-name-part-type="species">mexicanus</tp:taxon-name-part></tp:taxon-name></italic>, <bold>105–106:</bold> <italic><tp:taxon-name><tp:taxon-name-part taxon-name-part-type="genus">Zanchismeopsidea</tp:taxon-name-part></tp:taxon-name></italic> sp. <bold>105</bold> <italic><tp:taxon-name><tp:taxon-name-part taxon-name-part-type="genus">Zanchismeopsidea</tp:taxon-name-part> <tp:taxon-name-part taxon-name-part-type="species">diegoi</tp:taxon-name-part></tp:taxon-name></italic>, ♂ <bold>106</bold> <italic><tp:taxon-name><tp:taxon-name-part taxon-name-part-type="genus">Zanchismeopsidea</tp:taxon-name-part> <tp:taxon-name-part taxon-name-part-type="species">diegoi</tp:taxon-name-part></tp:taxon-name></italic>, ♂ (lateral aspect).</p></caption><graphic xmlns:xlink="http://www.w3.org/1999/xlink" xlink:href="zookeys-490-001-g013.jpg" position="float" orientation="portrait" xlink:type="simple" id="oo_40636.jpg"/></fig><fig id="F45" position="float" orientation="portrait"><label>Figures 298–303.</label><caption><p>Male genitalia of <italic><tp:taxon-name><tp:taxon-name-part taxon-name-part-type="genus">Zanchisme</tp:taxon-name-part></tp:taxon-name></italic> spp. <bold>298–300:</bold> <italic><tp:taxon-name><tp:taxon-name-part taxon-name-part-type="genus">Zanchisme</tp:taxon-name-part> <tp:taxon-name-part taxon-name-part-type="species">inermis</tp:taxon-name-part></tp:taxon-name></italic> <bold>298</bold> left paramere, caudal aspect <bold>299</bold> phallotheca and endosoma <bold>300</bold> right paramere, caudal aspect <bold>301–303:</bold> <italic><tp:taxon-name><tp:taxon-name-part taxon-name-part-type="genus">Zanchisme</tp:taxon-name-part> <tp:taxon-name-part taxon-name-part-type="species">mexicanus</tp:taxon-name-part></tp:taxon-name></italic> <bold>301</bold> left paramere, caudal aspect <bold>302</bold> endosoma and phallotheca <bold>303</bold> right paramere, caudal aspect.</p></caption><graphic xmlns:xlink="http://www.w3.org/1999/xlink" xlink:href="zookeys-490-001-g045.jpg" position="float" orientation="portrait" xlink:type="simple" id="oo_40668.jpg"/></fig></tp:treatment-sec><ref-list><ref id="B15"><mixed-citation xmlns:xlink="http://www.w3.org/1999/xlink" xlink:type="simple"><person-group><name name-style="western"><surname>Carvalho</surname><given-names>JCM</given-names></name><name name-style="western"><surname>Froeschner</surname><given-names>RC</given-names></name></person-group> (<year>1987</year>) <article-title>Taxonomic names proposed in the insect order <tp:taxon-name><tp:taxon-name-part taxon-name-part-type="suborder">Heteroptera</tp:taxon-name-part></tp:taxon-name> by José Candido de Melo Carvalho from 1943 to January 1985, with type depositories.</article-title><source>Journal of the New York Entomological Society</source><volume>95</volume>: <fpage>121</fpage>–<lpage>224</lpage>.</mixed-citation></ref><ref id="B58"><mixed-citation xmlns:xlink="http://www.w3.org/1999/xlink" xlink:type="simple"><person-group><name name-style="western"><surname>Schuh</surname><given-names>RT</given-names></name></person-group> (<year>1995</year>) <source>Plant Bugs of the World (<tp:taxon-name><tp:taxon-name-part taxon-name-part-type="class">Insecta</tp:taxon-name-part></tp:taxon-name>: <tp:taxon-name><tp:taxon-name-part taxon-name-part-type="suborder">Heteroptera</tp:taxon-name-part></tp:taxon-name>: <tp:taxon-name><tp:taxon-name-part taxon-name-part-type="family">Miridae</tp:taxon-name-part></tp:taxon-name>). Systematic catalog, distributions, host list, and bibliography.</source><publisher-name>New York Entomological Society</publisher-name>, <publisher-loc>New York</publisher-loc>, <size units="page">1329 pp</size>.</mixed-citation></ref></ref-list></tp:taxon-treatment>
