# Supplementary material for: Revision of the Ceratocapsine Renodaeus group: Marinonicoris, Pilophoropsis, Renodaeus, and Zanchisme, with descriptions of four new genera (Heteroptera, Miridae, Orthotylinae)
Source: Zookeys. 2015 Mar 25;(490):1–156. doi: 10.3897/zookeys.490.8880 (PMC4389182; doi:10.3897/zookeys.490.8880)
Supplement: XML Treatment for Zanchisme mexicanus [file zookeys.490.8880-treatment54.xml]

<!DOCTYPE tp:taxon-treatment
  PUBLIC "-//TaxonX//DTD Taxonomic Treatment Publishing DTD v0 20100105//EN" "tax-treatment-NSO.dtd">
<tp:taxon-treatment xmlns:tp="http://www.plazi.org/taxpub"><tp:treatment-meta><kwd-group><label>Taxon classification</label><kwd><named-content content-type="kingdom">Animalia</named-content></kwd><kwd><named-content content-type="order">Hemiptera</named-content></kwd><kwd><named-content content-type="family">Miridae</named-content></kwd></kwd-group><mixed-citation publication-type="journal"><person-group><name><surname>Henry</surname><given-names>Thomas J.</given-names></name></person-group><article-title>Revision of the Ceratocapsine <italic><tp:taxon-name><tp:taxon-name-part taxon-name-part-type="genus">Renodaeus</tp:taxon-name-part></tp:taxon-name></italic> group: <italic><tp:taxon-name><tp:taxon-name-part taxon-name-part-type="genus">Marinonicoris</tp:taxon-name-part></tp:taxon-name></italic>, <italic><tp:taxon-name><tp:taxon-name-part taxon-name-part-type="genus">Pilophoropsis</tp:taxon-name-part></tp:taxon-name></italic>, <italic><tp:taxon-name><tp:taxon-name-part taxon-name-part-type="genus">Renodaeus</tp:taxon-name-part></tp:taxon-name></italic>, and <italic><tp:taxon-name><tp:taxon-name-part taxon-name-part-type="genus">Zanchisme</tp:taxon-name-part></tp:taxon-name></italic>, with descriptions of four new genera (<tp:taxon-name><tp:taxon-name-part taxon-name-part-type="suborder">Heteroptera</tp:taxon-name-part></tp:taxon-name>, <tp:taxon-name><tp:taxon-name-part taxon-name-part-type="family">Miridae</tp:taxon-name-part></tp:taxon-name>, <tp:taxon-name><tp:taxon-name-part taxon-name-part-type="subfamily">Orthotylinae</tp:taxon-name-part></tp:taxon-name>)</article-title><source>Zookeys</source><day>25</day><month>3</month><year>2015</year><volume>2015</volume><issue>490</issue><fpage>1</fpage><lpage>156</lpage><pub-id pub-id-type="doi">10.3897/zookeys.490.8880</pub-id></mixed-citation></tp:treatment-meta><tp:nomenclature><tp:taxon-name>
                            <tp:taxon-name-part taxon-name-part-type="genus">Zanchisme</tp:taxon-name-part>
                            <tp:taxon-name-part taxon-name-part-type="species">mexicanus</tp:taxon-name-part>
                        </tp:taxon-name><tp:taxon-authority>Carvalho &amp; Schaffner</tp:taxon-authority><xref ref-type="fig" rid="F13">Figs 102–104</xref><xref ref-type="fig" rid="F45">, 301–303</xref><!--PageBreak--><tp:nomenclature-citation-list><tp:nomenclature-citation><tp:taxon-name><tp:taxon-name-part taxon-name-part-type="genus">Zanchisme</tp:taxon-name-part> <tp:taxon-name-part taxon-name-part-type="species">mexicanus</tp:taxon-name-part></tp:taxon-name><comment> Carvalho &amp; Schaffner, 1974: 55 (orig. descrip.); <xref ref-type="bibr" rid="B15">Carvalho and Froeschner 1987</xref>: 219 (type list); <xref ref-type="bibr" rid="B58">Schuh 1995</xref>: 204 (cat.).</comment></tp:nomenclature-citation></tp:nomenclature-citation-list></tp:nomenclature><tp:treatment-sec sec-type="Diagnosis"><title>Diagnosis.</title><p><italic><tp:taxon-name><tp:taxon-name-part taxon-name-part-type="genus">Zanchisme</tp:taxon-name-part> <tp:taxon-name-part taxon-name-part-type="species">mexicanus</tp:taxon-name-part></tp:taxon-name></italic> (Figs <xref ref-type="fig" rid="F13">102–104</xref>) is recognized by the two well-developed, sharp spines on the anterior lobe of the pronotum, the partially dull and partially shiny hemelytra, the black bristle-like dorsal setae, and the male genitalia.</p></tp:treatment-sec><tp:treatment-sec sec-type="Description"><title>Description.</title><p><italic>Male</italic> (n = 5; holotype measurements in parentheses): Length to apex of membrane 3.20–3.62 mm (3.17 mm); width 0.98–1.17 mm (0.96 mm). <italic>Head</italic>: Width 0.74–0.77 mm (0.69 mm), interocular width 0.30–0.32 mm (0.32 mm). <italic>Labium</italic>: Length 0.96–0.98 mm (0.88 mm). <italic>Antenna</italic>: Segment I, length 0.21–0.24 mm (0.21 mm); II, 0.64–0.67 mm (0.52 mm); III, 0.40–0.42 mm (0.32 mm); IV, 0.35–0.40 mm (0.32 mm). <italic>Pronotum</italic>: Length 0.80–0.85 mm (0.75 mm), basal width of posterior lobe 0.91–1.07 mm (0.93 mm), width of anterior lobe 0.48–0.53 mm (0.48 mm), width of constriction 0.34–0.38 mm (0.34 mm).</p><p><italic>Coloration</italic>: <italic>Head</italic>: Reddish brown to dark brown. <italic>Antenna</italic>: Pale yellowish brown, with a narrow red line along ventral surface and short, apical red line on dorsal surface; segment II yellowish brown to brown, with a short, narrow red to brown line dorsally at base; segments III and IV dark brown. <italic>Pronotum</italic>: Yellowish brown, dark brown, to dark reddish brown, anterior lobe sometimes paler than posterior lobe. <italic>Mesoscutum</italic>: Brown to dark reddish brown. <italic>Scutellum</italic>: Brown to dark reddish brown. <italic>Hemelytron</italic>: Corium inside radial vein and clavus yellowish brown; area outside radial vein and cuneus brown to dark brown; membrane dark smoky brown, paler or whitish inside areoles. <italic>Ventral surface</italic>: Thoracic area brown to reddish brown; abdomen dark reddish brown to fuscous. <italic>Ostiolar evaporative area</italic>: Largely white, with raised central area of auricle red. <italic>Legs</italic>: Fore coxa brown, middle and hind coxae pale or whitish; fore femur dark brown, middle and hind femora dark brown on apical half, pale or yellowish brown basally; tibiae dark brown, pale or yellow at apices; tarsi and claws pale yellow.</p><p><italic>Structure, texture, and vestiture</italic>: <italic>Head</italic>: Shiny, impunctate. <italic>Labium</italic>: Extending to middle of mesosternum. <italic>Pronotum</italic>: Bilobed, narrowed anterior lobe with two, long, sharply pointed tubercles, one on either side, middle smooth, shiny; posterior lobe strongly convex; shiny, impunctate, polished; with scattered, short, recumbent, simple setae. <italic>Mesoscutum</italic>: Shiny, impunctate, with a few short, simple setae. <italic>Scutellum</italic>: Dull, narrowly shiny along base, impunctate; with a broad band of silvery scale-like setae across middle. <italic>Hemelytron</italic>: Dull on clavus and corium inside radial vein, shiny on cuneus and corium outside radial vein; with wide band of silvery, scale-like setae across base of clavus and a wider patch of less dense silvery scale-like setae across middle of corium and apical third of clavus, intermixed on dull surface, with evenly placed, long, erect, bristle-like setae. <italic>Ventral surface</italic>: Shiny; abdomen with scattered and irregular rows of short, recumbent, simple setae.</p><p><italic>Male genitalia</italic>: Left paramere (Fig. <xref ref-type="fig" rid="F45">301</xref>) with an elongate, beak-like process apically, and a smaller beak-like process at middle facing opposite direction. Right paramere (Fig. <xref ref-type="fig" rid="F45">303</xref>) with a slender main stem and one marginally crenulate lateral arm. Phallotheca (Fig. <xref ref-type="fig" rid="F45">302</xref>) evenly slender, with a slender, curved apical hook.</p><!--PageBreak--><!--PageBreak--><!--PageBreak--><p><italic>Female</italic> (n = 3): Length to apex of membrane 2.94–3.17 mm, width 1.02–1.04 mm. <italic>Head</italic>: Width 0.70–0.75 mm, interocular width 0.42–0.43 mm. <italic>Labium</italic>: Length 0.83–1.01 mm. <italic>Antenna</italic>: Segment I, length 0.19–0.24 mm; II, 0.50–0.59 mm; III, 0.32–0.37 mm; IV, 0.27–0.35 mm. <italic>Pronotum</italic>: Length 0.70–0.75 mm, basal width of posterior lobe 0.84–0.86 mm, width of anterior lobe 0.48–0.50 mm, width of constriction 0.32–0.37 mm.</p></tp:treatment-sec><tp:treatment-sec sec-type="Host"><title>Host.</title><p>Unknown.</p></tp:treatment-sec><tp:treatment-sec sec-type="Distribution"><title>Distribution.</title><p>Previously known only from Oaxaca, Mexico. New state records for Mexico are Chiapas, Michoacan, and Puebla. Costa Rica, El Salvador, Honduras, and Panama are new country records.</p></tp:treatment-sec><tp:treatment-sec sec-type="Type material examined"><title>Type material examined.</title><p>Holotype ♂: <bold>MEXICO:</bold> <bold>Oaxaca:</bold> 11.6 miles west of Jalapa del Marques, July 12, 1971, taken at light, Clark, Murray, Hart, Schaffner (00071405) (USNM). Paratypes: <bold>MEXICO:</bold> <bold>Oaxaca:</bold> 11.6 mi W of Jalapa del Marques, <named-content xmlns:xlink="http://www.w3.org/1999/xlink" content-type="dwc:verbatimCoordinates" xlink:type="simple">16.49992EN, 95.6426EW</named-content>, 12 Jul 1971, Clark, Murray, Hart, Schaffner, light trap, 1♀ (00285984) (USNM).</p></tp:treatment-sec><tp:treatment-sec sec-type="Other specimens examined"><title>Other specimens examined.</title><p><bold>BELIZE:</bold> <bold>Cayo:</bold> Rio On, 22 mi. S. Georgeville, 20 Aug 1977, O’Briens &amp; Marshall, 1♂ (00138580) (AMNH). <bold>COSTA RICA:</bold> <bold>Guanacaste:</bold> 14 km S of Canas, <named-content xmlns:xlink="http://www.w3.org/1999/xlink" content-type="dwc:verbatimCoordinates" xlink:type="simple">10.318EN, 85.045EW</named-content>, 09 Sep 1989–15 Sep 1989, F. D. Parker, 1♂ (00286334) (USNM); 11 Jan 1990–31 Jan 1990, F. D. Parker, 1♂ (00286337) (USU); 15 Feb 1990–24 Feb 1990, F. D. Parker, 1♀ (00286343) (USNM); 23 Feb 1990–28 Feb 1990, F. D. Parker, 2♀♀ (00286339) (USU) (00286340) (USNM); 13 Mar 1990–21 Mar 1990, F. D. Parker, 1♀ (00286373) (USU); 23 Mar 1990–31 Mar 1990, F. D. Parker, 1♀ (00286341) (USU); 29 Aug 1990, F. D. Parker, 1♂ (00286336) (USU); 08 Feb 1991–15 Feb 1991, F. D. Parker, 1♀ (00286370), 1♂ (00286371) (USNM); 16 Mar 1991–23 Mar 1991, F. D. Parker, 1♂ (00286335) (USNM); 01 Mar 1992–15 Mar 1992, F. D. Parker, 1♂ (00286338) (USU). South Canas, 22 Feb 1989–24 Feb 1989, F. D. Parker, 1♀ (00286372) (USU). <bold>San Jose:</bold> Escazu, <named-content xmlns:xlink="http://www.w3.org/1999/xlink" content-type="dwc:verbatimCoordinates" xlink:type="simple">9.9166EN, 84.133EW</named-content>, 22 Jul 1989–05 Aug 1989, F. D. Parker, 1♂ (00286349) (USU). <bold>EL SALVADOR:</bold> <bold>La Libertad:</bold> La Pena, Sep 1961, B. Caillejas, 1♂ (00285985) (USNM). <bold>Santa Ana:</bold> Santa Ana, <named-content xmlns:xlink="http://www.w3.org/1999/xlink" content-type="dwc:verbatimCoordinates" xlink:type="simple">13.9942EN, 89.5597EW</named-content>, 650 m, 16 Jul 1975, N. L. H. Krauss, 1♂ (00286358) (USNM). Santa Tecla la Pena, Sept. 1961, B. Calliejes, 1♂ (USNM). <bold>HONDURAS:</bold> <bold>Atlantida:</bold> La Ceiba, 100 m, Jun 1981, N. L. H. Krauss, 1♂ (00138579) (AMNH). <bold>MEXICO:</bold> <bold>Oaxaca:</bold> 28 mi E of La Ventosa, <named-content xmlns:xlink="http://www.w3.org/1999/xlink" content-type="dwc:verbatimCoordinates" xlink:type="simple">16.53555EN, 94.54598EW</named-content>, 58 m, 25 Jun 1969, Bright and Campbell, 1♀ (00375018) (CNC). Huajuapan, <named-content xmlns:xlink="http://www.w3.org/1999/xlink" content-type="dwc:verbatimCoordinates" xlink:type="simple">17.8EN, 97.76667EW</named-content>, 1633 m, 25 Aug 1969, L. A. Kelton, 5♂♂ (00375007-00375011), 6♀♀ (00375012- 00375017) (CNC). Chiapas, 4 mi. E. Cintalapa, July 11, 1991, at light R. W. Jones, 1♂ (TAMU). Michoacan, 10 mi. South Uruapan, July 29, 1988, Ferreira and Schaffner, 1♂ (TAMU). Michoacan, Coahuayana, 11–II–83, E. Barrera, 1♀(UNAM). Oaxaca, Puento Escondido, 22–VII–75, W. Brailovsky, 1♀(UNAM). Puebla, Acatlan, 16–IX–80, H. Brailovsky, 5th instar (TAMU). <bold>PANAMA:</bold> <bold>Chiriqui:</bold> Palm Beach near San Carlos, 07 Sep 1952, F. S. Blanton, 1♂ (00285987) (USNM). <bold>Cocle:</bold> Agua Dulce, 07 Aug 1951, Blanton, 1♂ (00285986) (USNM). none, 20 Nov 1952, F. S. Blanton, 1♂ (00286354) (USNM). <bold>Panama:</bold> Farfan Beach, 15 Jul 1976, Wayne E. Clark, 1 (?sex) (00285988), 1♀ (00285989) (USNM).</p><!--PageBreak--></tp:treatment-sec><tp:treatment-sec><!--Section generated to contain objects referenced in tp:taxon-treatment.--><fig id="F13" position="float" orientation="portrait"><label>Figures 95–106.</label><caption><p><italic><tp:taxon-name><tp:taxon-name-part taxon-name-part-type="genus">Zanchisme</tp:taxon-name-part></tp:taxon-name></italic> and <italic><tp:taxon-name><tp:taxon-name-part taxon-name-part-type="genus">Zanchismeopsidea</tp:taxon-name-part></tp:taxon-name></italic> spp. <bold>95–104:</bold> <italic><tp:taxon-name><tp:taxon-name-part taxon-name-part-type="genus">Zanchisme</tp:taxon-name-part></tp:taxon-name></italic> spp. <bold>95</bold> <italic><tp:taxon-name><tp:taxon-name-part taxon-name-part-type="genus">Zanchisme</tp:taxon-name-part> <tp:taxon-name-part taxon-name-part-type="species">dromidarus</tp:taxon-name-part></tp:taxon-name></italic>, ♂ <bold>96</bold> <italic><tp:taxon-name><tp:taxon-name-part taxon-name-part-type="genus">Zanchisme</tp:taxon-name-part> <tp:taxon-name-part taxon-name-part-type="species">dromedarius</tp:taxon-name-part></tp:taxon-name></italic>, ♂ (lateral aspect) <bold>97</bold> <italic><tp:taxon-name><tp:taxon-name-part taxon-name-part-type="genus">Zanchisme</tp:taxon-name-part> <tp:taxon-name-part taxon-name-part-type="species">dromedarius</tp:taxon-name-part></tp:taxon-name></italic>, ♀ <bold>98</bold> <italic><tp:taxon-name><tp:taxon-name-part taxon-name-part-type="genus">Zanchisme</tp:taxon-name-part> <tp:taxon-name-part taxon-name-part-type="species">inermis</tp:taxon-name-part></tp:taxon-name></italic>, ♂ <bold>99</bold> <italic><tp:taxon-name><tp:taxon-name-part taxon-name-part-type="genus">Zanchisme</tp:taxon-name-part> <tp:taxon-name-part taxon-name-part-type="species">inermis</tp:taxon-name-part></tp:taxon-name></italic> <bold>100</bold> <italic><tp:taxon-name><tp:taxon-name-part taxon-name-part-type="genus">Zanchisme</tp:taxon-name-part> <tp:taxon-name-part taxon-name-part-type="species">illustris</tp:taxon-name-part></tp:taxon-name></italic>, ♂ <bold>101</bold> <italic><tp:taxon-name><tp:taxon-name-part taxon-name-part-type="genus">Zanchisme</tp:taxon-name-part> <tp:taxon-name-part taxon-name-part-type="species">illustris</tp:taxon-name-part></tp:taxon-name></italic>, ♀ <bold>102</bold> <italic><tp:taxon-name><tp:taxon-name-part taxon-name-part-type="genus">Zanchisme</tp:taxon-name-part> <tp:taxon-name-part taxon-name-part-type="species">mexicanus</tp:taxon-name-part></tp:taxon-name></italic>, ♂ <bold>103</bold> <italic><tp:taxon-name><tp:taxon-name-part taxon-name-part-type="genus">Zanchisme</tp:taxon-name-part> <tp:taxon-name-part taxon-name-part-type="species">mexicanus</tp:taxon-name-part></tp:taxon-name></italic>, ♂ (lateral aspect) <bold>104</bold> <italic><tp:taxon-name><tp:taxon-name-part taxon-name-part-type="genus">Zanchisme</tp:taxon-name-part> <tp:taxon-name-part taxon-name-part-type="species">mexicanus</tp:taxon-name-part></tp:taxon-name></italic>, <bold>105–106:</bold> <italic><tp:taxon-name><tp:taxon-name-part taxon-name-part-type="genus">Zanchismeopsidea</tp:taxon-name-part></tp:taxon-name></italic> sp. <bold>105</bold> <italic><tp:taxon-name><tp:taxon-name-part taxon-name-part-type="genus">Zanchismeopsidea</tp:taxon-name-part> <tp:taxon-name-part taxon-name-part-type="species">diegoi</tp:taxon-name-part></tp:taxon-name></italic>, ♂ <bold>106</bold> <italic><tp:taxon-name><tp:taxon-name-part taxon-name-part-type="genus">Zanchismeopsidea</tp:taxon-name-part> <tp:taxon-name-part taxon-name-part-type="species">diegoi</tp:taxon-name-part></tp:taxon-name></italic>, ♂ (lateral aspect).</p></caption><graphic xmlns:xlink="http://www.w3.org/1999/xlink" xlink:href="zookeys-490-001-g013.jpg" position="float" orientation="portrait" xlink:type="simple" id="oo_40636.jpg"/></fig><fig id="F45" position="float" orientation="portrait"><label>Figures 298–303.</label><caption><p>Male genitalia of <italic><tp:taxon-name><tp:taxon-name-part taxon-name-part-type="genus">Zanchisme</tp:taxon-name-part></tp:taxon-name></italic> spp. <bold>298–300:</bold> <italic><tp:taxon-name><tp:taxon-name-part taxon-name-part-type="genus">Zanchisme</tp:taxon-name-part> <tp:taxon-name-part taxon-name-part-type="species">inermis</tp:taxon-name-part></tp:taxon-name></italic> <bold>298</bold> left paramere, caudal aspect <bold>299</bold> phallotheca and endosoma <bold>300</bold> right paramere, caudal aspect <bold>301–303:</bold> <italic><tp:taxon-name><tp:taxon-name-part taxon-name-part-type="genus">Zanchisme</tp:taxon-name-part> <tp:taxon-name-part taxon-name-part-type="species">mexicanus</tp:taxon-name-part></tp:taxon-name></italic> <bold>301</bold> left paramere, caudal aspect <bold>302</bold> endosoma and phallotheca <bold>303</bold> right paramere, caudal aspect.</p></caption><graphic xmlns:xlink="http://www.w3.org/1999/xlink" xlink:href="zookeys-490-001-g045.jpg" position="float" orientation="portrait" xlink:type="simple" id="oo_40668.jpg"/></fig></tp:treatment-sec><ref-list><ref id="B15"><mixed-citation xmlns:xlink="http://www.w3.org/1999/xlink" xlink:type="simple"><person-group><name name-style="western"><surname>Carvalho</surname><given-names>JCM</given-names></name><name name-style="western"><surname>Froeschner</surname><given-names>RC</given-names></name></person-group> (<year>1987</year>) <article-title>Taxonomic names proposed in the insect order <tp:taxon-name><tp:taxon-name-part taxon-name-part-type="suborder">Heteroptera</tp:taxon-name-part></tp:taxon-name> by José Candido de Melo Carvalho from 1943 to January 1985, with type depositories.</article-title><source>Journal of the New York Entomological Society</source><volume>95</volume>: <fpage>121</fpage>–<lpage>224</lpage>.</mixed-citation></ref><ref id="B58"><mixed-citation xmlns:xlink="http://www.w3.org/1999/xlink" xlink:type="simple"><person-group><name name-style="western"><surname>Schuh</surname><given-names>RT</given-names></name></person-group> (<year>1995</year>) <source>Plant Bugs of the World (<tp:taxon-name><tp:taxon-name-part taxon-name-part-type="class">Insecta</tp:taxon-name-part></tp:taxon-name>: <tp:taxon-name><tp:taxon-name-part taxon-name-part-type="suborder">Heteroptera</tp:taxon-name-part></tp:taxon-name>: <tp:taxon-name><tp:taxon-name-part taxon-name-part-type="family">Miridae</tp:taxon-name-part></tp:taxon-name>). Systematic catalog, distributions, host list, and bibliography.</source><publisher-name>New York Entomological Society</publisher-name>, <publisher-loc>New York</publisher-loc>, <size units="page">1329 pp</size>.</mixed-citation></ref></ref-list></tp:taxon-treatment>
